# Supplementary material for: Competition among host‐specific lineages of Poecilochirus carabi mites influences the extent of co‐adaptation with their Nicrophorus vespilloides burying beetle hosts
Source: Ecol Evol. 2024 Jan 7;14(1):e10837. doi: 10.1002/ece3.10837 (PMC10771929; doi:10.1002/ece3.10837)
Supplement: Supplementary file 1 — Appendix S1 [file ECE3-14-e10837-s001.zip › field_mite.csv]

day	year	site	Trap	Sex	Species	bodysize	bignum
1	2017	G	G1	f	N. vespilloides	5.54	2
1	2017	G	G1	f	N. vespilloides	4.81	8
1	2017	G	G1	f	N. vespilloides	4.79	4
1	2017	G	G1	m	N. vespilloides	4.38	4
1	2017	G	G1	m	N. vespilloides	4.04	8
1	2017	G	G2	m	N. humator	5.59	11
1	2017	G	G2	f	N. humator	8.22	34
1	2017	G	G2	m	N. humator	7.19	12
1	2017	G	G2	m	N. vespilloides	4.69	23
1	2017	G	G2	f	N. vespilloides	4.77	23
1	2017	G	G2	f	N. vespilloides	4.18	16
1	2017	G	G3	f	N. vespilloides	5.21	18
1	2017	G	G3	m	N. investigator	5.3	18
1	2017	G	G3	m	N. vespilloides	4.1	4
1	2017	G	G3	m	N. vespilloides	4.3	6
1	2017	G	G3	f	N. vespilloides	3.91	5
1	2017	G	G3	m	N. vespilloides	3.96	22
1	2017	G	G3	f	N. vespilloides	5.03	24
1	2017	G	G3	f	N. investigator	4.96	4
1	2017	G	G3	f	N. vespilloides	4.91	19
1	2017	G	G3	m	N. vespilloides	5.08	18
1	2017	G	G3	f	N. vespilloides	5.1	15
1	2017	G	G3	m	N. vespilloides	5.12	26
1	2017	G	G3	f	N. vespilloides	4.71	23
1	2017	G	G3	m	N. vespilloides	4.98	20
1	2017	G	G3	m	N. vespilloides	4.13	10
1	2017	G	G3	m	N. vespilloides	5.27	16
1	2017	G	G3	f	N. vespilloides	5.04	30
1	2017	G	G3	m	N. vespilloides	4.03	11
1	2017	G	G3	f	N. vespilloides	4.49	20
1	2017	G	G3	f	N. vespilloides	4.33	11
1	2017	G	G3	f	N. vespilloides	4.3	22
1	2017	G	G3	f	N. vespilloides	4.26	12
1	2017	G	G3	m	N. vespilloides	4.29	8
1	2017	G	G3	m	N. vespilloides	4.71	14
1	2017	G	G3	f	N. vespilloides	4.6	23
1	2017	G	G3	f	N. vespilloides	4.93	21
1	2017	G	G3	f	N. vespilloides	4.72	32
1	2017	G	G3	m	N. vespilloides	5.22	18
1	2017	G	G3	f	N. vespilloides	4.83	22
1	2017	G	G5	m	N. interruptus	5.59	30
1	2017	G	G5	m	N. vespilloides	4.78	11
1	2017	G	G5	m	N. vespilloides	4.54	15
1	2017	G	G5	m	N. vespilloides	4.16	12
1	2017	G	G5	m	N. vespilloides	4.39	8
1	2017	G	G5	m	N. vespilloides	4.84	12
1	2017	G	G5	f	N. humator	5.77	11
1	2017	G	G5	m	N. humator	6.98	15
1	2017	G	G5	f	N. vespilloides	5.08	12
1	2017	G	G5	m	N. vespilloides	4.43	8
1	2017	G	G5	m	N. humator	5.92	21
14	2017	G	G1	f	N. vespilloides	4.9	36
14	2017	G	G1	f	N. interruptus	6.15	34
14	2017	G	G1	m	N. interruptus	6.05	28
14	2017	G	G1	m	N. interruptus	4.83	39
14	2017	G	G1	m	N. interruptus	5.64	16
14	2017	G	G1	f	N. interruptus	4.37	16
14	2017	G	G2	f	N. vespilloides	4.32	6
14	2017	G	G2	m	N. investigator	6.06	32
14	2017	G	G2	f	N. investigator	5.46	18
14	2017	G	G2	m	N. investigator	5.31	21
14	2017	G	G3	m	N. vespilloides	6.01	20
14	2017	G	G3	m	N. vespilloides	5.29	75
14	2017	G	G3	f	N. vespilloides	4.8	4
14	2017	G	G3	f	N. vespilloides	4.6	22
14	2017	G	G3	m	N. vespilloides	5.22	10
14	2017	G	G3	f	N. vespilloides	4.22	3
14	2017	G	G3	m	N. vespilloides	4.94	18
14	2017	G	G3	f	N. vespilloides	4.52	30
14	2017	G	G3	f	N. vespilloides	4.5	5
14	2017	G	G3	m	N. vespilloides	5.08	23
14	2017	G	G3	m	N. vespilloides	4.11	4
14	2017	G	G3	f	N. interruptus	6.19	84
14	2017	G	G3	f	N. interruptus	5.43	9
14	2017	G	G3	f	N. vespilloides	4.65	33
14	2017	G	G4	m	N. humator	8.93	1
14	2017	G	G4	m	N. humator	5.65	22
14	2017	G	G4	m	N. investigator	6.27	30
14	2017	G	G4	m	N. investigator	6.24	21
14	2017	G	G4	m	N. investigator	6.77	16
14	2017	G	G4	m	N. investigator	6.17	7
14	2017	G	G4	f	N. interruptus	4.89	11
14	2017	G	G4	m	N. interruptus	4.98	16
14	2017	G	G4	m	N. interruptus	5.32	7
14	2017	G	G4	f	N. interruptus	5.19	11
14	2017	G	G4	f	N. interruptus	5.86	9
14	2017	G	G4	f	N. interruptus	6.75	18
14	2017	G	G4	m	N. interruptus	5.12	13
14	2017	G	G4	m	N. vespilloides	5.6	15
14	2017	G	G4	m	N. vespilloides	4.92	3
14	2017	G	G4	m	N. vespilloides	5.1	17
14	2017	G	G4	f	N. vespilloides	4.48	4
14	2017	G	G4	m	N. vespilloides	4.38	3
14	2017	G	G4	m	N. vespilloides	4.05	5
14	2017	G	G4	f	N. interruptus	5.86	19
14	2017	G	G5	m	N. interruptus	5.62	27
14	2017	G	G5	m	N. interruptus	5.31	40
28	2017	G	G1	m	N. interruptus	5.77	23
28	2017	G	G1	f	N. interruptus	4.64	14
28	2017	G	G1	m	N. interruptus	6.1	8
28	2017	G	G1	m	N. investigator	6.69	35
28	2017	G	G1	m	N. interruptus	5.62	52
28	2017	G	G1	m	N. interruptus	4.59	31
28	2017	G	G1	f	N. interruptus	6.07	10
28	2017	G	G1	m	N. investigator	6.57	24
28	2017	G	G1	m	N. investigator	5.51	37
28	2017	G	G1	f	N. interruptus	4.96	10
28	2017	G	G1	f	N. interruptus	4.62	21
28	2017	G	G1	m	N. interruptus	6.07	57
28	2017	G	G1	f	N. vespilloides	4.87	7
28	2017	G	G1	m	N. vespilloides	5.05	31
28	2017	G	G1	m	N. vespilloides	4.29	13
28	2017	G	G1	m	N. vespilloides	4.53	19
28	2017	G	G1	f	N. vespilloides	5.54	30
28	2017	G	G1	m	N. vespilloides	5.03	8
28	2017	G	G1	f	N. vespilloides	4.96	51
28	2017	G	G1	f	N. vespilloides	5.09	17
28	2017	G	G1	f	N. vespilloides	3.87	18
28	2017	G	G1	f	N. vespilloides	4.46	13
28	2017	G	G2	m	N. investigator	6.42	22
28	2017	G	G2	f	N. investigator	5.48	11
28	2017	G	G2	f	N. interruptus	5.93	13
28	2017	G	G2	m	N. investigator	5.97	23
28	2017	G	G2	f	N. investigator	5.66	4
28	2017	G	G2	f	N. interruptus	6.63	30
28	2017	G	G2	f	N. humator	7.24	5
28	2017	G	G2	f	N. vespilloides	3.99	10
28	2017	G	G2	f	N. vespilloides	4.64	46
28	2017	G	G2	f	N. vespilloides	4.02	20
28	2017	G	G2	f	N. vespilloides	4.6	20
28	2017	G	G2	m	N. vespilloides	4.04	18
28	2017	G	G3	f	N. interruptus	5.26	46
28	2017	G	G3	m	N. interruptus	5.14	15
28	2017	G	G3	m	N. investigator	5.13	14
28	2017	G	G3	f	N. investigator	6.29	18
28	2017	G	G3	f	N. investigator	6.79	18
28	2017	G	G3	m	N. investigator	5.87	6
28	2017	G	G3	m	N. interruptus	6.93	15
28	2017	G	G3	f	N. interruptus	5.62	24
28	2017	G	G3	f	N. interruptus	5.99	19
28	2017	G	G3	f	N. interruptus	5.73	19
28	2017	G	G3	m	N. interruptus	5.54	27
28	2017	G	G3	f	N. investigator	5.56	3
28	2017	G	G3	m	N. investigator	7.13	15
28	2017	G	G3	f	N. investigator	5.92	11
28	2017	G	G3	m	N. vespilloides	4.47	13
28	2017	G	G3	m	N. vespilloides	4.61	4
28	2017	G	G3	f	N. vespilloides	4.33	1
28	2017	G	G3	m	N. vespilloides	4.82	4
28	2017	G	G3	f	N. vespilloides	4.14	16
28	2017	G	G3	f	N. vespilloides	4.84	6
28	2017	G	G3	f	N. vespilloides	4.93	47
28	2017	G	G3	m	N. vespilloides	5.3	0
28	2017	G	G3	f	N. vespilloides	5.09	0
28	2017	G	G3	f	N. vespilloides	4.35	4
28	2017	G	G3	f	N. vespilloides	4.83	7
28	2017	G	G3	f	N. vespilloides	4.85	6
28	2017	G	G3	m	N. vespilloides	4.73	9
28	2017	G	G3	m	N. vespilloides	4.01	1
28	2017	G	G3	f	N. vespilloides	4.92	1
28	2017	G	G3	f	N. vespilloides	4.3	12
28	2017	G	G3	f	N. vespilloides	4.94	22
28	2017	G	G3	f	N. vespilloides	4.73	7
28	2017	G	G3	f	N. vespilloides	4.6	6
28	2017	G	G3	f	N. vespilloides	4.25	14
28	2017	G	G3	m	N. vespilloides	5.38	24
28	2017	G	G3	f	N. vespilloides	4.41	13
28	2017	G	G3	m	N. vespilloides	3.96	5
28	2017	G	G3	f	N. vespilloides	4.37	2
28	2017	G	G3	m	N. vespilloides	5.29	6
28	2017	G	G3	m	N. vespilloides	4.39	14
28	2017	G	G3	f	N. vespilloides	4.67	1
28	2017	G	G3	m	N. vespilloides	4.68	7
28	2017	G	G3	m	N. vespilloides	4.15	9
28	2017	G	G3	f	N. vespilloides	4.4	1
28	2017	G	G3	f	N. vespilloides	4.69	4
28	2017	G	G4	f	N. interruptus	6.18	33
28	2017	G	G4	f	N. interruptus	6.15	125
28	2017	G	G4	m	N. interruptus	5.73	73
28	2017	G	G4	m	N. vespilloides	4.18	36
28	2017	G	G4	f	N. vespilloides	4.58	27
28	2017	G	G4	f	N. vespilloides	4.72	15
28	2017	G	G4	m	N. vespilloides	5.38	17
28	2017	G	G4	f	N. vespilloides	4.63	9
28	2017	G	G4	f	N. vespilloides	4.5	10
28	2017	G	G4	m	N. vespilloides	4.81	27
28	2017	G	G4	f	N. vespilloides	4.16	29
28	2017	G	G5	m	N. interruptus	6.12	1
28	2017	G	G5	m	N. interruptus	6.64	10
28	2017	G	G5	m	N. investigator	5.78	3
28	2017	G	G5	m	N. interruptus	5.5	3
28	2017	G	G5	f	N. vespilloides	5.31	11
28	2017	G	G5	f	N. vespilloides	4.57	4
28	2017	G	G5	f	N. vespilloides	3.67	7
28	2017	G	G5	m	N. vespilloides	4.36	5
28	2017	G	G5	m	N. vespilloides	4.78	13
28	2017	G	G5	m	N. vespilloides	4.33	14
42	2017	G	G1	f	N. vespilloides	4.53	5
42	2017	G	G1	m	N. vespilloides	5.03	7
42	2017	G	G1	m	N. vespilloides	4.86	9
42	2017	G	G1	f	N. vespilloides	4.91	16
42	2017	G	G1	f	N. vespilloides	4.46	2
42	2017	G	G1	f	N. vespilloides	4.49	7
42	2017	G	G1	f	N. vespilloides	5.09	9
42	2017	G	G1	f	N. vespilloides	4.94	5
42	2017	G	G1	f	N. vespilloides	5.27	30
42	2017	G	G1	f	N. vespilloides	4.26	3
42	2017	G	G1	m	N. vespilloides	4.89	2
42	2017	G	G1	m	N. vespilloides	5.22	6
42	2017	G	G1	f	N. vespilloides	4.82	0
42	2017	G	G1	m	N. vespilloides	3.59	3
42	2017	G	G1	f	N. vespilloides	4.7	8
42	2017	G	G1	f	N. vespilloides	4.75	9
42	2017	G	G1	m	N. vespilloides	4.52	3
42	2017	G	G1	m	N. vespilloides	5.05	10
42	2017	G	G2	f	N. humator	6.97	8
42	2017	G	G2	f	N. investigator	6.56	3
42	2017	G	G2	f	N. interruptus	6.51	11
42	2017	G	G2	f	N. vespilloides	4.85	1
42	2017	G	G2	f	N. interruptus	5.53	9
42	2017	G	G2	f	N. interruptus	4.88	13
42	2017	G	G2	m	N. investigator	6.58	14
42	2017	G	G2	f	N. interruptus	5.23	7
42	2017	G	G2	m	N. investigator	6	16
42	2017	G	G2	m	N. vespilloides	5.51	6
42	2017	G	G2	f	N. vespilloides	5.26	13
42	2017	G	G2	f	N. vespilloides	4.67	3
42	2017	G	G2	f	N. vespilloides	5.34	7
42	2017	G	G2	m	N. vespilloides	4.3	1
42	2017	G	G2	m	N. interruptus	6.75	4
42	2017	G	G2	f	N. vespilloides	5.19	13
42	2017	G	G2	m	N. vespilloides	5.08	2
42	2017	G	G2	f	N. vespilloides	4.71	4
42	2017	G	G2	f	N. vespilloides	4.89	4
42	2017	G	G2	f	N. vespilloides	5.14	1
42	2017	G	G2	f	N. vespilloides	3.87	3
42	2017	G	G2	f	N. vespilloides	4.76	0
42	2017	G	G2	m	N. vespilloides	4.01	0
42	2017	G	G2	f	N. vespilloides	4.75	10
42	2017	G	G2	m	N. vespilloides	3.84	0
42	2017	G	G2	f	N. vespilloides	4.52	0
42	2017	G	G2	m	N. vespilloides	4.74	4
42	2017	G	G2	f	N. vespilloides	4.57	5
42	2017	G	G2	m	N. vespilloides	4.94	4
42	2017	G	G2	m	N. vespilloides	5.09	2
42	2017	G	G3	m	N. interruptus	5.68	15
42	2017	G	G3	f	N. interruptus	4.43	5
42	2017	G	G3	f	N. vespilloides	4.86	3
42	2017	G	G3	m	N. vespilloides	5.26	7
42	2017	G	G3	f	N. vespilloides	4.53	1
42	2017	G	G3	m	N. vespilloides	5.27	8
42	2017	G	G3	m	N. vespilloides	4.33	5
42	2017	G	G3	f	N. investigator	6.81	14
42	2017	G	G3	m	N. vespilloides	4.87	4
42	2017	G	G3	m	N. vespilloides	4.79	6
42	2017	G	G3	f	N. interruptus	5.48	2
42	2017	G	G3	f	N. vespilloides	5.51	10
42	2017	G	G3	f	N. vespilloides	4.36	0
42	2017	G	G3	m	N. vespilloides	5.05	3
42	2017	G	G3	m	N. vespilloides	4.5	1
42	2017	G	G3	m	N. vespilloides	4.64	5
42	2017	G	G3	f	N. vespilloides	5.08	2
42	2017	G	G3	m	N. interruptus	5.7	10
42	2017	G	G3	f	N. vespilloides	4.83	1
42	2017	G	G3	f	N. vespilloides	4.21	3
42	2017	G	G3	m	N. vespilloides	4.4	6
42	2017	G	G3	f	N. vespilloides	5.36	1
42	2017	G	G3	f	N. vespilloides	4.59	3
42	2017	G	G3	m	N. vespilloides	4.58	2
42	2017	G	G3	f	N. vespilloides	4.6	3
42	2017	G	G3	m	N. vespilloides	4.41	0
42	2017	G	G3	f	N. interruptus	4.28	4
42	2017	G	G3	m	N. vespilloides	4.24	1
42	2017	G	G3	f	N. vespilloides	5.53	11
42	2017	G	G3	f	N. vespilloides	5.01	4
42	2017	G	G3	f	N. vespilloides	4.33	2
42	2017	G	G3	m	N. vespilloides	5.24	1
42	2017	G	G3	m	N. vespilloides	4.78	7
42	2017	G	G3	f	N. vespilloides	4.98	7
42	2017	G	G3	f	N. vespilloides	4.25	6
42	2017	G	G3	f	N. vespilloides	4.35	0
42	2017	G	G3	f	N. vespilloides	4.81	0
42	2017	G	G3	f	N. vespilloides	4.63	0
42	2017	G	G3	f	N. vespilloides	5.03	8
42	2017	G	G3	f	N. vespilloides	4.07	4
42	2017	G	G4	f	N. interruptus	5.93	8
42	2017	G	G4	m	N. interruptus	5.31	1
42	2017	G	G4	m	N. interruptus	5.76	6
42	2017	G	G4	f	N. interruptus	5.55	13
42	2017	G	G4	f	N. interruptus	5.66	4
42	2017	G	G4	m	N. vespilloides	5.49	6
42	2017	G	G4	f	N. vespilloides	4.65	17
42	2017	G	G4	m	N. vespilloides	4.92	4
42	2017	G	G4	m	N. vespilloides	4.56	2
42	2017	G	G4	m	N. vespilloides	5.25	2
42	2017	G	G4	m	N. vespilloides	5.15	11
42	2017	G	G4	m	N. vespilloides	4.89	5
42	2017	G	G4	f	N. vespilloides	4.31	0
42	2017	G	G4	f	N. vespilloides	5.29	4
42	2017	G	G4	m	N. vespilloides	4.65	12
42	2017	G	G4	m	N. vespilloides	4.99	2
42	2017	G	G4	f	N. vespilloides	5.49	8
42	2017	G	G4	f	N. vespilloides	5	4
42	2017	G	G4	f	N. vespilloides	4.91	5
42	2017	G	G4	m	N. vespilloides	5.35	11
42	2017	G	G5	m	N. interruptus	4.51	7
42	2017	G	G5	f	N. investigator	6.7	11
42	2017	G	G5	m	N. humator	6.26	7
42	2017	G	G5	m	N. interruptus	5.54	6
42	2017	G	G5	f	N. interruptus	4.99	1
42	2017	G	G5	m	N. interruptus	5.25	5
42	2017	G	G5	m	N. interruptus	6.06	9
42	2017	G	G5	f	N. interruptus	6.49	12
42	2017	G	G5	m	N. interruptus	6.05	5
42	2017	G	G5	m	N. interruptus	5.46	34
42	2017	G	G5	f	N. vespilloides	4.26	0
42	2017	G	G5	m	N. vespilloides	5.24	2
42	2017	G	G5	f	N. vespilloides	5.03	1
42	2017	G	G5	f	N. vespilloides	5.27	1
42	2017	G	G5	f	N. vespilloides	5.1	5
42	2017	G	G5	m	N. vespilloides	4.59	1
42	2017	G	G5	f	N. vespilloides	4.75	9
42	2017	G	G5	m	N. vespilloides	4.96	4
42	2017	G	G5	f	N. vespilloides	5	2
42	2017	G	G5	f	N. vespilloides	4.46	6
42	2017	G	G5	f	N. vespilloides	4.77	4
42	2017	G	G5	m	N. vespilloides	4.85	0
42	2017	G	G5	f	N. vespilloides	4.6	2
42	2017	G	G5	f	N. vespilloides	4.52	1
42	2017	G	G5	m	N. vespilloides	5.37	0
42	2017	G	G5	f	N. vespilloides	5.33	4
42	2017	G	G5	f	N. vespilloides	5.52	5
42	2017	G	G5	m	N. vespilloides	4.5	3
42	2017	G	G5	f	N. vespilloides	5.05	3
42	2017	G	G5	f	N. vespilloides	4.78	0
42	2017	G	G5	m	N. vespilloides	5.07	0
42	2017	G	G5	m	N. vespilloides	5.7	6
42	2017	G	G5	f	N. vespilloides	4.41	5
42	2017	G	G5	f	N. vespilloides	4.36	0
42	2017	G	G5	f	N. vespilloides	4.52	4
42	2017	G	G5	m	N. vespilloides	4.42	0
42	2017	G	G5	f	N. vespilloides	5.21	2
42	2017	G	G5	f	N. vespilloides	4.63	0
42	2017	G	G5	f	N. vespilloides	5.28	2
42	2017	G	G5	m	N. vespilloides	5.43	5
42	2017	G	G5	m	N. vespilloides	4.78	5
42	2017	G	G5	f	N. vespilloides	5.14	1
42	2017	G	G5	f	N. vespilloides	4.31	0
42	2017	G	G5	f	N. vespilloides	3.96	6
42	2017	G	G5	m	N. vespilloides	4.29	0
42	2017	G	G5	f	N. vespilloides	4.92	6
42	2017	G	G5	m	N. vespilloides	5.03	5
42	2017	G	G5	f	N. vespilloides	4.24	0
42	2017	G	G5	f	N. vespilloides	4.02	1
42	2017	G	G5	f	N. vespilloides	4.76	6
42	2017	G	G5	f	N. vespilloides	4.63	3
42	2017	G	G5	m	N. vespilloides	4.75	0
42	2017	G	G5	f	N. vespilloides	4.32	0
42	2017	G	G5	f	N. vespilloides	5.17	3
56	2017	G	G1	m	N. investigator	6.1	4
56	2017	G	G1	m	N. humator	6.38	6
56	2017	G	G1	m	N. vespilloides	5.07	6
56	2017	G	G1	f	N. vespilloides	4.34	5
56	2017	G	G1	f	N. vespilloides	5.32	7
56	2017	G	G1	f	N. vespilloides	5.42	2
56	2017	G	G1	f	N. vespilloides	4.93	3
56	2017	G	G1	f	N. vespilloides	5.14	3
56	2017	G	G1	f	N. vespilloides	4.38	3
56	2017	G	G1	m	N. vespilloides	4.37	0
56	2017	G	G1	f	N. vespilloides	4.74	6
56	2017	G	G1	f	N. vespilloides	4.75	2
56	2017	G	G1	m	N. vespilloides	4.28	4
56	2017	G	G1	f	N. vespilloides	4.86	7
56	2017	G	G1	m	N. vespilloides	5.05	3
56	2017	G	G1	m	N. vespilloides	5.5	10
56	2017	G	G1	f	N. vespilloides	4.43	1
56	2017	G	G1	f	N. vespilloides	4.7	0
56	2017	G	G1	m	N. vespilloides	4.79	5
56	2017	G	G1	f	N. vespilloides	5.5	15
56	2017	G	G1	m	N. vespilloides	4.12	2
56	2017	G	G1	m	N. vespilloides	4.28	6
56	2017	G	G1	m	N. vespilloides	4.86	11
56	2017	G	G1	m	N. vespilloides	5.4	7
56	2017	G	G1	f	N. vespilloides	5.29	7
56	2017	G	G1	m	N. vespilloides	4.79	4
56	2017	G	G1	m	N. vespilloides	5	0
56	2017	G	G1	f	N. vespilloides	4.03	2
56	2017	G	G1	m	N. vespilloides	4.85	3
56	2017	G	G1	m	N. vespilloides	3.89	2
56	2017	G	G1	f	N. vespilloides	5	10
56	2017	G	G1	f	N. vespilloides	4.37	8
56	2017	G	G1	f	N. vespilloides	4.65	1
56	2017	G	G1	f	N. vespilloides	4.71	1
56	2017	G	G1	f	N. vespilloides	5.47	4
56	2017	G	G1	f	N. vespilloides	4.78	3
56	2017	G	G1	f	N. vespilloides	5.56	5
56	2017	G	G1	f	N. vespilloides	4	4
56	2017	G	G1	m	N. vespilloides	5.28	4
56	2017	G	G1	m	N. vespilloides	5.06	8
56	2017	G	G1	f	N. vespilloides	4.75	6
56	2017	G	G2	f	N. interruptus	6.37	21
56	2017	G	G2	m	N. interruptus	5.59	0
56	2017	G	G2	f	N. humator	5.28	2
56	2017	G	G2	f	N. interruptus	6.28	15
56	2017	G	G2	m	N. interruptus	6.28	21
56	2017	G	G2	m	N. interruptus	5.63	9
56	2017	G	G2	m	N. interruptus	6.37	24
56	2017	G	G2	f	N. interruptus	5.07	7
56	2017	G	G2	f	N. interruptus	4.87	0
56	2017	G	G2	m	N. interruptus	5.42	12
56	2017	G	G2	m	N. humator	6.14	2
56	2017	G	G2	m	N. humator	6.62	16
56	2017	G	G2	f	N. interruptus	4.85	8
56	2017	G	G2	f	N. interruptus	5.62	9
56	2017	G	G2	f	N. interruptus	5.13	6
56	2017	G	G2	m	N. interruptus	6.82	32
56	2017	G	G4	m	N. investigator	6.36	17
56	2017	G	G4	f	N. investigator	6.86	22
56	2017	G	G4	m	N. investigator	6.46	42
56	2017	G	G4	f	N. interruptus	4.66	0
56	2017	G	G4	m	N. interruptus	5.18	1
56	2017	G	G4	f	N. investigator	6.03	18
56	2017	G	G4	m	N. interruptus	5.72	39
56	2017	G	G4	m	N. interruptus	5.54	5
56	2017	G	G4	f	N. interruptus	6.48	8
56	2017	G	G4	f	N. interruptus	6.2	9
56	2017	G	G4	f	N. interruptus	4.73	4
56	2017	G	G4	m	N. interruptus	5.04	10
56	2017	G	G3	m	N. vespilloides	5.21	1
56	2017	G	G3	f	N. vespilloides	4.95	0
56	2017	G	G3	f	N. vespilloides	4.53	0
56	2017	G	G3	m	N. vespilloides	5.31	6
56	2017	G	G3	f	N. vespilloides	4.75	0
56	2017	G	G3	f	N. vespilloides	4.36	0
56	2017	G	G3	f	N. vespilloides	4.81	0
56	2017	G	G3	m	N. vespilloides	4.76	0
56	2017	G	G3	f	N. vespilloides	4.67	3
56	2017	G	G3	m	N. vespilloides	4.37	0
56	2017	G	G3	m	N. vespilloides	4.63	0
56	2017	G	G3	m	N. vespilloides	4.2	1
56	2017	G	G3	f	N. vespilloides	4.2	1
56	2017	G	G3	f	N. vespilloides	4.8	3
56	2017	G	G3	f	N. vespilloides	4.67	1
56	2017	G	G3	f	N. vespilloides	3.79	2
56	2017	G	G3	m	N. vespilloides	5.03	11
56	2017	G	G3	m	N. vespilloides	4.69	4
56	2017	G	G1	m	N. vespilloides	4.83	2
56	2017	G	G1	f	N. vespilloides	4.32	1
56	2017	G	G1	f	N. vespilloides	4.75	1
56	2017	G	G1	m	N. vespilloides	4.45	1
56	2017	G	G1	m	N. vespilloides	5.12	3
56	2017	G	G1	f	N. vespilloides	5.36	6
56	2017	G	G1	f	N. vespilloides	4.5	1
56	2017	G	G4	m	N. vespilloides	5.01	3
56	2017	G	G4	m	N. vespilloides	5.46	11
56	2017	G	G4	f	N. humator	7.31	8
56	2017	G	G4	m	N. humator	7.93	23
56	2017	G	G4	m	N. humator	5.52	11
56	2017	G	G2	m	N. vespilloides	5.1	0
56	2017	G	G2	f	N. vespilloides	4.86	6
56	2017	G	G2	f	N. vespilloides	5.08	0
56	2017	G	G2	m	N. vespilloides	5.56	26
56	2017	G	G2	m	N. vespilloides	4.95	8
56	2017	G	G2	m	N. vespilloides	4.86	0
56	2017	G	G2	f	N. vespilloides	4.87	7
56	2017	G	G2	m	N. vespilloides	5.48	1
56	2017	G	G2	f	N. vespilloides	4.19	1
70	2017	G	G1	m	N. vespilloides	5.25	7
70	2017	G	G1	m	N. vespilloides	5.09	6
70	2017	G	G2	f	N. interruptus	6.08	0
70	2017	G	G2	f	N. investigator	6.15	24
70	2017	G	G2	f	N. investigator	6.16	37
70	2017	G	G2	f	N. investigator	6.25	42
70	2017	G	G2	f	N. interruptus	5.33	27
70	2017	G	G2	m	N. investigator	6.21	19
70	2017	G	G4	m	N. interruptus	4.35	16
70	2017	G	G3	m	N. interruptus	5.8	9
70	2017	G	G3	m	N. investigator	6.79	13
70	2017	G	G3	f	N. vespilloides	4.74	3
70	2017	G	G3	f	N. vespilloides	4.67	1
70	2017	G	G3	f	N. vespilloides	4.26	5
70	2017	G	G3	f	N. vespilloides	4.37	2
70	2017	G	G3	f	N. vespilloides	4.9	2
70	2017	G	G3	m	N. vespilloides	5.43	1
70	2017	G	G3	m	N. vespilloides	4.23	2
70	2017	G	G3	m	N. vespilloides	5.4	10
70	2017	G	G3	f	N. vespilloides	4.94	0
70	2017	G	G3	m	N. vespilloides	5.46	5
70	2017	G	G3	f	N. vespilloides	4.37	2
70	2017	G	G3	m	N. vespilloides	4.54	1
70	2017	G	G3	m	N. vespilloides	4.82	2
70	2017	G	G3	f	N. vespilloides	4.82	3
70	2017	G	G3	f	N. vespilloides	4.29	0
70	2017	G	G3	f	N. vespilloides	5.11	1
70	2017	G	G3	m	N. vespilloides	4.51	0
70	2017	G	G3	f	N. vespilloides	4.53	0
70	2017	G	G3	m	N. vespilloides	4.04	0
70	2017	G	G3	f	N. vespilloides	4.43	0
70	2017	G	G3	f	N. vespilloides	5.63	0
70	2017	G	G3	m	N. vespilloides	5.13	1
70	2017	G	G3	m	N. vespilloides	4.49	0
70	2017	G	G3	m	N. vespilloides	5.2	3
70	2017	G	G3	m	N. vespilloides	5.57	2
70	2017	G	G3	m	N. vespilloides	5.32	7
70	2017	G	G3	m	N. vespilloides	4.84	3
70	2017	G	G3	m	N. vespilloides	4.93	4
70	2017	G	G3	f	N. vespilloides	5.17	6
70	2017	G	G3	f	N. vespilloides	4.47	7
70	2017	G	G3	f	N. vespilloides	4.9	4
70	2017	G	G3	m	N. vespilloides	4.3	8
70	2017	G	G3	m	N. vespilloides	5.13	6
70	2017	G	G3	f	N. vespilloides	4.75	3
70	2017	G	G3	f	N. vespilloides	4.77	5
70	2017	G	G3	m	N. vespilloides	4.23	0
70	2017	G	G3	f	N. vespilloides	4.94	2
70	2017	G	G4	m	N. vespilloides	5.26	4
70	2017	G	G4	f	N. vespilloides	5.07	3
70	2017	G	G4	m	N. vespilloides	5.07	0
70	2017	G	G4	f	N. vespilloides	5.04	2
70	2017	G	G4	f	N. vespilloides	5.65	1
70	2017	G	G4	f	N. vespilloides	4.29	3
70	2017	G	G4	f	N. vespilloides	4.41	0
70	2017	G	G4	m	N. vespilloides	4.91	3
70	2017	G	G4	f	N. vespilloides	4.76	0
70	2017	G	G4	m	N. vespilloides	4.92	5
70	2017	G	G4	f	N. vespilloides	5.31	4
70	2017	G	G4	f	N. vespilloides	4.75	1
70	2017	G	G4	m	N. vespilloides	3.57	5
70	2017	G	G4	m	N. vespilloides	5.12	2
70	2017	G	G4	f	N. vespilloides	3.77	3
70	2017	G	G4	f	N. vespilloides	4.67	1
70	2017	G	G4	m	N. vespilloides	4.38	0
70	2017	G	G4	m	N. vespilloides	3.94	0
70	2017	G	G4	m	N. vespilloides	4.11	2
70	2017	G	G4	m	N. vespilloides	4.01	0
70	2017	G	G4	f	N. vespilloides	4.36	2
70	2017	G	G4	f	N. vespilloides	4.24	2
70	2017	G	G4	f	N. vespilloides	5.06	2
70	2017	G	G4	f	N. vespilloides	4.67	2
70	2017	G	G4	m	N. vespilloides	4.56	4
70	2017	G	G4	f	N. vespilloides	3.77	3
70	2017	G	G4	m	N. vespilloides	4.93	1
70	2017	G	G4	f	N. vespilloides	4.78	4
70	2017	G	G4	f	N. vespilloides	4.94	2
70	2017	G	G4	f	N. vespilloides	4.49	6
70	2017	G	G4	m	N. vespilloides	4.54	1
70	2017	G	G4	f	N. vespilloides	5.3	5
70	2017	G	G4	m	N. vespilloides	4.73	5
70	2017	G	G4	m	N. vespilloides	4.42	0
70	2017	G	G4	f	N. vespilloides	4.65	4
70	2017	G	G4	f	N. vespilloides	4.8	0
70	2017	G	G4	m	N. vespilloides	3.88	0
70	2017	G	G4	m	N. vespilloides	5.11	3
70	2017	G	G4	f	N. vespilloides	4.59	5
70	2017	G	G4	f	N. vespilloides	4.78	3
70	2017	G	G4	m	N. vespilloides	3.98	6
70	2017	G	G4	m	N. vespilloides	4.95	12
70	2017	G	G2	f	N. vespilloides	5.49	4
70	2017	G	G2	f	N. vespilloides	4.09	1
70	2017	G	G2	m	N. vespilloides	5.03	1
70	2017	G	G2	f	N. vespilloides	4.35	2
70	2017	G	G2	f	N. vespilloides	4.34	2
70	2017	G	G2	m	N. vespilloides	4.86	3
70	2017	G	G2	f	N. vespilloides	5.11	11
70	2017	G	G2	f	N. vespilloides	5.52	7
70	2017	G	G2	m	N. vespilloides	4.43	4
70	2017	G	G2	m	N. vespilloides	4.01	0
70	2017	G	G2	f	N. vespilloides	5.08	8
70	2017	G	G2	m	N. vespilloides	4.66	2
70	2017	G	G2	m	N. vespilloides	4.22	2
70	2017	G	G2	m	N. vespilloides	4.37	4
70	2017	G	G2	m	N. vespilloides	4.67	4
70	2017	G	G2	m	N. vespilloides	5.04	9
70	2017	G	G2	f	N. vespilloides	4.16	1
70	2017	G	G2	f	N. vespilloides	4.37	5
70	2017	G	G2	m	N. vespilloides	5.2	4
70	2017	G	G2	m	N. vespilloides	3.84	0
70	2017	G	G2	f	N. vespilloides	4.53	3
70	2017	G	G2	m	N. vespilloides	4.79	6
70	2017	G	G2	m	N. vespilloides	4.37	0
70	2017	G	G2	m	N. vespilloides	5.47	8
70	2017	G	G2	f	N. vespilloides	4.92	0
70	2017	G	G2	f	N. vespilloides	4.3	8
70	2017	G	G2	m	N. vespilloides	4.96	6
70	2017	G	G2	f	N. vespilloides	4.57	4
70	2017	G	G2	m	N. vespilloides	5.19	5
70	2017	G	G2	m	N. vespilloides	5.05	7
70	2017	G	G2	f	N. vespilloides	4.45	4
70	2017	G	G2	m	N. vespilloides	4.13	1
70	2017	G	G2	f	N. vespilloides	4.63	11
70	2017	G	G2	m	N. vespilloides	5.46	27
70	2017	G	G2	m	N. vespilloides	4	5
70	2017	G	G2	m	N. vespilloides	5.06	8
70	2017	G	G2	m	N. vespilloides	5.64	14
70	2017	G	G2	m	N. vespilloides	5.37	34
70	2017	G	G2	m	N. vespilloides	5.27	13
70	2017	G	G2	m	N. vespilloides	5.26	5
70	2017	G	G2	m	N. vespilloides	4.47	26
70	2017	G	G2	m	N. vespilloides	4.81	13
70	2017	G	G2	f	N. vespilloides	4.77	6
70	2017	G	G2	m	N. vespilloides	5.36	7
70	2017	G	G1	f	N. vespilloides	5	0
70	2017	G	G1	f	N. vespilloides	4.21	4
70	2017	G	G1	f	N. vespilloides	4.53	13
70	2017	G	G1	f	N. vespilloides	5.45	4
70	2017	G	G1	m	N. vespilloides	5.01	7
70	2017	G	G1	f	N. vespilloides	5.22	38
70	2017	G	G1	f	N. vespilloides	4.85	3
70	2017	G	G1	m	N. vespilloides	4.46	3
70	2017	G	G1	f	N. vespilloides	4.6	11
70	2017	G	G1	m	N. vespilloides	4.72	12
70	2017	G	G1	m	N. vespilloides	4.42	6
70	2017	G	G1	m	N. vespilloides	4.55	11
70	2017	G	G1	f	N. vespilloides	5.15	2
70	2017	G	G1	f	N. vespilloides	4.88	4
70	2017	G	G1	f	N. vespilloides	5.01	5
70	2017	G	G1	f	N. vespilloides	5.21	1
70	2017	G	G1	m	N. vespilloides	5.37	41
70	2017	G	G1	m	N. vespilloides	4.25	5
70	2017	G	G1	m	N. vespilloides	5.06	18
70	2017	G	G1	f	N. vespilloides	4.41	19
70	2017	G	G1	f	N. vespilloides	4.35	8
70	2017	G	G1	m	N. vespilloides	4.14	3
70	2017	G	G1	m	N. vespilloides	4.84	0
70	2017	G	G1	m	N. vespilloides	4.94	4
70	2017	G	G1	f	N. vespilloides	3.87	10
70	2017	G	G1	f	N. vespilloides	4.73	12
70	2017	G	G1	f	N. vespilloides	5.03	15
70	2017	G	G1	f	N. vespilloides	4.33	19
84	2017	G	G5	f	N. vespilloides	4.69	4
84	2017	G	G5	m	N. vespilloides	4.46	29
84	2017	G	G5	f	N. vespilloides	4.98	24
84	2017	G	G5	f	N. interruptus	6.48	61
84	2017	G	G5	f	N. vespilloides	4.87	26
84	2017	G	G5	m	N. vespilloides	4.56	16
84	2017	G	G5	f	N. vespilloides	4.84	12
84	2017	G	G5	f	N. vespilloides	3.93	1
84	2017	G	G5	f	N. vespilloides	4.47	4
84	2017	G	G5	m	N. vespilloides	4.92	64
84	2017	G	G4	m	N. vespilloides	5.76	21
84	2017	G	G4	m	N. vespilloides	5.05	7
84	2017	G	G4	f	N. interruptus	4.58	52
84	2017	G	G4	f	N. vespilloides	5.29	4
84	2017	G	G4	f	N. vespilloides	4.42	2
84	2017	G	G4	m	N. vespilloides	5.44	24
84	2017	G	G4	f	N. vespilloides	4.65	23
84	2017	G	G4	f	N. vespilloides	5.23	29
84	2017	G	G4	m	N. vespilloides	4.58	24
84	2017	G	G4	f	N. vespilloides	4.82	41
84	2017	G	G4	m	N. vespilloides	5.05	14
84	2017	G	G4	f	N. vespilloides	5.35	40
98	2017	G	G1	f	N. vespilloides	5.54	9
98	2017	G	G1	f	N. vespilloides	4.36	10
98	2017	G	G1	m	N. vespilloides	4.91	47
98	2017	G	G1	f	N. vespilloides	4.62	16
98	2017	G	G1	m	N. vespilloides	4.31	6
98	2017	G	G1	m	N. vespilloides	5.02	8
98	2017	G	G1	m	N. vespilloides	4.83	12
98	2017	G	G1	m	N. vespilloides	5.58	8
98	2017	G	G2	f	N. vespilloides	4.79	11
98	2017	G	G2	m	N. vespilloides	4.84	12
98	2017	G	G2	m	N. vespilloides	5.36	6
98	2017	G	G2	f	N. vespilloides	4.16	6
98	2017	G	G2	f	N. vespilloides	4.95	4
98	2017	G	G2	m	N. vespilloides	4.26	8
98	2017	G	G2	f	N. vespilloides	4.99	11
98	2017	G	G2	f	N. vespilloides	3.79	17
98	2017	G	G2	f	N. vespilloides	4.67	9
98	2017	G	G2	m	N. vespilloides	4.75	8
98	2017	G	G2	m	N. vespilloides	3.44	5
98	2017	G	G2	m	N. vespilloides	5.34	7
98	2017	G	G2	f	N. vespilloides	4.44	7
98	2017	G	G2	m	N. vespilloides	5.29	14
98	2017	G	G5	m	N. vespilloides	5.58	20
98	2017	G	G5	f	N. vespilloides	5.17	22
98	2017	G	G5	m	N. vespilloides	3.85	2
98	2017	G	G5	m	N. vespilloides	4.35	5
98	2017	G	G5	f	N. interruptus	6.46	17
98	2017	G	G5	f	N. humator	8.6	41
98	2017	G	G5	m	N. vespilloides	3.98	6
98	2017	G	G5	m	N. vespilloides	4.98	13
98	2017	G	G5	f	N. vespilloides	5.03	27
98	2017	G	G5	f	N. vespilloides	4.97	39
98	2017	G	G4	f	N. vespilloides	4.33	37
98	2017	G	G4	f	N. vespilloides	4.83	17
98	2017	G	G4	f	N. humator	7.97	51
98	2017	G	G4	m	N. vespilloides	5.2	8
98	2017	G	G4	f	N. vespilloides	4.35	5
126	2017	G	G1	f	N. vespilloides	3.86	78
126	2017	G	G1	m	N. vespilloides	5.19	149
126	2017	G	G1	f	N. vespilloides	5.2	162
126	2017	G	G2	f	N. interruptus	5.36	17
126	2017	G	G2	m	N. humator	5.85	54
126	2017	G	G2	m	N. vespilloides	4.48	33
126	2017	G	G2	m	N. vespilloides	3.76	6
126	2017	G	G2	f	N. vespilloides	4.06	9
126	2017	G	G3	m	N. vespilloides	3.46	33
126	2017	G	G3	m	N. vespilloides	4.67	54
126	2017	G	G4	f	N. vespilloides	5.12	149
126	2017	G	G5	m	N. vespilloides	4.74	4
126	2017	G	G5	f	N. vespilloides	4.52	1
126	2017	G	G5	f	N. vespilloides	4.41	0
1	2017	W	W2	m	N. vespilloides	4.63	8
1	2017	W	W2	f	N. vespilloides	5.8	6
1	2017	W	W2	f	N. vespilloides	4.22	13
1	2017	W	W2	f	N. vespilloides	4.72	21
1	2017	W	W2	m	N. vespilloides	4.37	10
1	2017	W	W2	m	N. vespilloides	4.07	8
1	2017	W	W2	m	N. vespilloides	5.1	19
1	2017	W	W2	f	N. vespilloides	5.02	30
1	2017	W	W2	f	N. vespilloides	6.03	5
1	2017	W	W3	m	N. vespilloides	4.58	5
1	2017	W	W3	m	N. vespilloides	4.57	7
1	2017	W	W3	f	N. humator	7.64	28
1	2017	W	W3	f	N. vespilloides	4.53	8
1	2017	W	W3	m	N. vespilloides	5.12	13
1	2017	W	W3	f	N. vespilloides	4.66	9
1	2017	W	W3	m	N. vespilloides	4.63	12
1	2017	W	W3	f	N. vespilloides	4.72	21
1	2017	W	W3	m	N. vespilloides	4.2	6
1	2017	W	W3	m	N. vespilloides	4.62	2
1	2017	W	W3	m	N. vespilloides	5.81	14
1	2017	W	W3	m	N. vespilloides	4.13	1
1	2017	W	W3	m	N. vespilloides	5.41	12
1	2017	W	W3	m	N. vespilloides	5.06	14
1	2017	W	W3	f	N. vespilloides	5.21	10
1	2017	W	W3	f	N. vespilloides	4.12	10
1	2017	W	W3	m	N. vespilloides	4.86	7
1	2017	W	W3	f	N. vespilloides	4.74	8
1	2017	W	W3	m	N. vespilloides	4.54	6
1	2017	W	W3	f	N. vespilloides	4.4	9
1	2017	W	W3	f	N. vespilloides	4.66	22
1	2017	W	W3	m	N. vespilloides	4	5
1	2017	W	W4	f	N. vespilloides	4.39	3
1	2017	W	W4	f	N. vespilloides	5.12	3
1	2017	W	W4	m	N. vespilloides	5.55	2
1	2017	W	W4	m	N. vespilloides	4.65	1
1	2017	W	W4	f	N. vespilloides	3.81	0
1	2017	W	W4	f	N. vespilloides	5.01	5
1	2017	W	W4	m	N. vespilloides	3.84	5
1	2017	W	W4	f	N. vespilloides	5.36	8
1	2017	W	W4	f	N. vespilloides	4.5	4
1	2017	W	W4	f	N. vespilloides	4.36	7
1	2017	W	W4	m	N. vespilloides	4.73	3
1	2017	W	W4	m	N. vespilloides	4.73	5
1	2017	W	W4	f	N. vespilloides	4.85	3
1	2017	W	W4	m	N. vespilloides	4.45	4
1	2017	W	W4	f	N. vespilloides	3.4	0
1	2017	W	W4	m	N. vespilloides	4.22	4
1	2017	W	W4	f	N. vespilloides	4.53	2
1	2017	W	W4	m	N. vespilloides	4.94	8
1	2017	W	W5	m	N. vespilloides	5.13	0
1	2017	W	W5	m	N. vespilloides	4.23	0
1	2017	W	W5	f	N. vespilloides	4.67	8
1	2017	W	W5	f	N. vespilloides	5.01	0
14	2017	W	W1	f	N. vespilloides	5.62	9
14	2017	W	W1	m	N. vespilloides	5.12	2
14	2017	W	W1	f	N. vespilloides	5	3
14	2017	W	W1	m	N. vespilloides	5.28	1
14	2017	W	W1	f	N. interruptus	5.17	0
14	2017	W	W1	m	N. vespilloides	4.42	2
14	2017	W	W2	m	N. vespilloides	5.33	13
14	2017	W	W2	f	N. vespilloides	4.91	23
14	2017	W	W2	f	N. vespilloides	4.54	2
14	2017	W	W2	m	N. vespilloides	4.14	6
14	2017	W	W2	f	N. vespilloides	4.99	41
14	2017	W	W2	m	N. vespilloides	4.65	4
14	2017	W	W2	f	N. vespilloides	4.44	9
14	2017	W	W2	f	N. vespilloides	4.45	2
14	2017	W	W3	m	N. vespilloides	4.85	5
14	2017	W	W3	m	N. vespilloides	3.99	8
14	2017	W	W3	f	N. vespilloides	3.92	13
14	2017	W	W3	f	N. vespilloides	4.78	11
14	2017	W	W3	f	N. vespilloides	4.64	14
14	2017	W	W3	m	N. vespilloides	4.55	5
14	2017	W	W3	f	N. vespilloides	4.51	8
14	2017	W	W3	m	N. vespilloides	4.49	15
14	2017	W	W3	m	N. vespilloides	4.45	11
14	2017	W	W3	f	N. vespilloides	4.32	17
14	2017	W	W3	m	N. vespilloides	4.94	39
14	2017	W	W3	f	N. vespilloides	4.16	11
14	2017	W	W3	m	N. humator	6.12	13
14	2017	W	W3	m	N. interruptus	5.01	4
14	2017	W	W3	m	N. interruptus	6.5	7
14	2017	W	W3	f	N. interruptus	5.27	3
14	2017	W	W3	f	N. interruptus	4.88	32
14	2017	W	W3	f	N. interruptus	6.17	1
14	2017	W	W3	f	N. interruptus	6.06	13
14	2017	W	W3	m	N. interruptus	6.59	7
14	2017	W	W3	m	N. investigator	5.79	7
14	2017	W	W3	f	N. investigator	5.84	15
14	2017	W	W5	f	N. vespilloides	4.98	19
14	2017	W	W5	m	N. vespilloides	4.88	24
14	2017	W	W5	f	N. vespilloides	5.45	24
14	2017	W	W5	m	N. vespilloides	4.89	2
28	2017	W	W1	m	N. interruptus	6.11	0
28	2017	W	W1	m	N. interruptus	5.3	1
28	2017	W	W1	m	N. vespilloides	4.99	2
28	2017	W	W1	m	N. vespilloides	4.69	5
28	2017	W	W1	f	N. vespilloides	5.05	4
28	2017	W	W1	f	N. vespilloides	5.3	0
28	2017	W	W1	f	N. vespilloides	4.89	27
28	2017	W	W1	f	N. vespilloides	4.78	5
28	2017	W	W1	f	N. vespilloides	4.89	0
28	2017	W	W1	m	N. vespilloides	4.5	14
28	2017	W	W1	f	N. vespilloides	4.6	7
28	2017	W	W1	f	N. vespilloides	4.8	6
28	2017	W	W1	m	N. vespilloides	5.07	10
28	2017	W	W1	f	N. vespilloides	5.04	13
28	2017	W	W1	m	N. vespilloides	4.47	1
28	2017	W	W1	f	N. interruptus	4.48	1
28	2017	W	W1	f	N. vespilloides	4.36	9
28	2017	W	W2	m	N. vespilloides	4.37	38
28	2017	W	W2	f	N. vespilloides	4.29	23
28	2017	W	W2	f	N. vespilloides	5.66	55
28	2017	W	W2	f	N. vespilloides	3.57	15
28	2017	W	W2	f	N. vespilloides	4.52	27
28	2017	W	W2	f	N. vespilloides	4.19	30
28	2017	W	W2	f	N. vespilloides	5.34	21
28	2017	W	W2	f	N. vespilloides	4.53	56
28	2017	W	W2	m	N. vespilloides	4.84	12
28	2017	W	W2	f	N. vespilloides	5.03	75
28	2017	W	W2	m	N. vespilloides	4.41	34
28	2017	W	W2	m	N. vespilloides	4.93	28
28	2017	W	W2	m	N. vespilloides	4.5	10
28	2017	W	W2	f	N. vespilloides	5.16	84
28	2017	W	W2	f	N. vespilloides	4.34	24
28	2017	W	W4	f	N. vespilloides	5.33	34
28	2017	W	W4	f	N. vespilloides	4.37	15
28	2017	W	W4	m	N. vespilloides	4.99	51
28	2017	W	W4	f	N. vespilloides	5.5	42
28	2017	W	W4	f	N. vespilloides	5.31	75
28	2017	W	W4	m	N. vespilloides	4.27	8
28	2017	W	W5	m	N. vespilloides	5.18	15
28	2017	W	W5	f	N. vespilloides	4.87	4
28	2017	W	W5	m	N. vespilloides	4.42	10
28	2017	W	W5	f	N. vespilloides	4.37	7
28	2017	W	W5	m	N. vespilloides	4.45	4
28	2017	W	W5	f	N. vespilloides	4.34	6
28	2017	W	W5	m	N. vespilloides	4.77	24
28	2017	W	W5	m	N. vespilloides	4.84	19
28	2017	W	W5	m	N. vespilloides	4.55	19
28	2017	W	W5	f	N. vespilloides	4.87	21
28	2017	W	W5	f	N. vespilloides	5.13	33
28	2017	W	W5	m	N. vespilloides	4.89	16
28	2017	W	W5	m	N. vespilloides	5.22	13
28	2017	W	W5	m	N. vespilloides	4.83	34
28	2017	W	W5	f	N. vespilloides	4.68	7
28	2017	W	W5	m	N. vespilloides	4.53	22
28	2017	W	W5	m	N. vespilloides	4.65	8
28	2017	W	W5	f	N. vespilloides	3.84	10
28	2017	W	W5	f	N. vespilloides	4.37	14
28	2017	W	W5	f	N. vespilloides	3.98	13
28	2017	W	W5	f	N. vespilloides	4.89	22
28	2017	W	W5	f	N. vespilloides	4.37	24
28	2017	W	W5	f	N. vespilloides	4.57	7
28	2017	W	W5	m	N. vespilloides	4.88	6
28	2017	W	W5	m	N. vespilloides	5.52	30
28	2017	W	W5	m	N. vespilloides	4.69	57
28	2017	W	W5	f	N. vespilloides	4.32	11
28	2017	W	W5	m	N. vespilloides	5.09	15
28	2017	W	W5	f	N. vespilloides	4.35	22
28	2017	W	W5	m	N. vespilloides	4.26	20
28	2017	W	W5	f	N. vespilloides	4.93	7
28	2017	W	W5	m	N. vespilloides	5.52	7
28	2017	W	W5	m	N. vespilloides	4.59	9
28	2017	W	W5	f	N. vespilloides	4.68	9
28	2017	W	W5	f	N. vespilloides	4.15	5
28	2017	W	W5	f	N. vespilloides	4.76	20
28	2017	W	W5	f	N. vespilloides	4.98	18
28	2017	W	W5	f	N. vespilloides	4.22	5
28	2017	W	W5	f	N. vespilloides	3.88	8
28	2017	W	W5	f	N. vespilloides	4.04	7
28	2017	W	W5	f	N. vespilloides	4.63	45
42	2017	W	W1	m	N. interruptus	7.07	5
42	2017	W	W1	m	N. interruptus	4.79	7
42	2017	W	W1	m	N. interruptus	6.5	3
42	2017	W	W1	f	N. interruptus	5.1	1
42	2017	W	W1	f	N. investigator	6.55	13
42	2017	W	W1	m	N. humator	6.32	2
42	2017	W	W1	m	N. humator	6.27	2
42	2017	W	W1	f	N. vespilloides	4.71	4
42	2017	W	W1	f	N. vespilloides	4.62	2
42	2017	W	W1	m	N. vespilloides	3.9	2
42	2017	W	W1	m	N. vespilloides	4.92	3
42	2017	W	W1	m	N. vespilloides	5.44	3
42	2017	W	W1	m	N. vespilloides	5.11	19
42	2017	W	W1	f	N. vespilloides	5.34	1
42	2017	W	W1	m	N. vespilloides	4.9	5
42	2017	W	W1	f	N. vespilloides	5.18	10
42	2017	W	W1	f	N. vespilloides	4.64	1
42	2017	W	W1	f	N. vespilloides	4.35	5
42	2017	W	W1	m	N. vespilloides	4.87	7
42	2017	W	W1	f	N. vespilloides	5.12	17
42	2017	W	W1	f	N. vespilloides	4.53	5
42	2017	W	W1	f	N. vespilloides	4.88	7
42	2017	W	W1	m	N. vespilloides	5.75	4
42	2017	W	W1	m	N. vespilloides	4.26	2
42	2017	W	W1	f	N. vespilloides	4.86	2
42	2017	W	W1	f	N. vespilloides	4.99	4
42	2017	W	W1	f	N. vespilloides	4.56	18
42	2017	W	W1	m	N. vespilloides	3.8	1
42	2017	W	W1	m	N. vespilloides	5.81	1
42	2017	W	W1	f	N. vespilloides	3.89	4
42	2017	W	W1	f	N. vespilloides	3.8	2
42	2017	W	W1	f	N. vespilloides	4.8	13
42	2017	W	W1	f	N. vespilloides	4.7	3
42	2017	W	W1	f	N. vespilloides	3.93	13
42	2017	W	W4	m	N. humator	6.4	1
42	2017	W	W4	f	N. humator	7.24	2
42	2017	W	W4	m	N. vespilloides	4.73	1
42	2017	W	W4	m	N. vespilloides	4.89	17
42	2017	W	W4	f	N. vespilloides	4.59	0
42	2017	W	W4	f	N. vespilloides	3.94	19
42	2017	W	W4	f	N. vespilloides	5	1
42	2017	W	W4	f	N. vespilloides	4.62	2
42	2017	W	W4	m	N. vespilloides	5.01	5
42	2017	W	W4	m	N. vespilloides	5.2	0
42	2017	W	W4	f	N. vespilloides	4.84	17
42	2017	W	W4	f	N. vespilloides	4.6	10
42	2017	W	W4	m	N. vespilloides	4.68	4
42	2017	W	W4	m	N. vespilloides	5.12	2
42	2017	W	W4	f	N. vespilloides	5.36	1
42	2017	W	W4	f	N. vespilloides	5.87	1
42	2017	W	W4	m	N. vespilloides	5.46	6
42	2017	W	W4	m	N. vespilloides	4.16	4
42	2017	W	W4	f	N. vespilloides	4.52	1
42	2017	W	W4	f	N. vespilloides	4.82	11
42	2017	W	W4	f	N. vespilloides	4.63	2
42	2017	W	W4	m	N. vespilloides	4.97	15
42	2017	W	W4	m	N. vespilloides	4.59	9
42	2017	W	W4	f	N. vespilloides	5.17	4
42	2017	W	W5	m	N. vespilloides	5.01	0
42	2017	W	W5	m	N. vespilloides	4.32	0
42	2017	W	W5	f	N. vespilloides	4.47	0
42	2017	W	W5	m	N. vespilloides	4.74	0
42	2017	W	W5	f	N. vespilloides	5.1	0
42	2017	W	W5	m	N. vespilloides	5.56	2
42	2017	W	W5	m	N. vespilloides	4.4	0
42	2017	W	W5	m	N. vespilloides	4.7	0
42	2017	W	W5	f	N. vespilloides	4.04	0
42	2017	W	W5	m	N. vespilloides	3.96	0
42	2017	W	W3	f	N. interruptus	4.67	49
42	2017	W	W3	f	N. vespilloides	4.99	65
42	2017	W	W3	m	N. vespilloides	5.29	46
42	2017	W	W3	m	N. vespilloides	4.32	17
42	2017	W	W3	m	N. vespilloides	4.2	32
42	2017	W	W3	m	N. vespilloides	4.89	28
42	2017	W	W2	f	N. vespilloides	4.75	16
42	2017	W	W2	m	N. vespilloides	4.1	13
42	2017	W	W2	m	N. vespilloides	4.79	11
42	2017	W	W2	f	N. vespilloides	5.35	10
42	2017	W	W2	m	N. vespilloides	4.46	14
42	2017	W	W2	m	N. vespilloides	4.18	7
42	2017	W	W2	m	N. vespilloides	5.68	12
42	2017	W	W2	m	N. vespilloides	4.81	12
42	2017	W	W2	m	N. vespilloides	4.76	14
42	2017	W	W2	m	N. vespilloides	3.97	3
42	2017	W	W2	f	N. vespilloides	4.97	10
42	2017	W	W2	m	N. vespilloides	5.23	5
42	2017	W	W2	f	N. vespilloides	5.12	3
42	2017	W	W2	m	N. vespilloides	5.14	13
56	2017	W	W1	m	N. humator	7.41	19
56	2017	W	W1	m	N. humator	6.38	5
56	2017	W	W1	m	N. humator	5.95	2
56	2017	W	W1	m	N. humator	7.24	0
56	2017	W	W1	m	N. humator	6.93	1
56	2017	W	W1	m	N. humator	6.55	9
56	2017	W	W1	f	N. humator	7.53	6
56	2017	W	W1	m	N. humator	6.6	1
56	2017	W	W1	m	N. humator	6.19	5
56	2017	W	W1	f	N. interruptus	4.73	0
56	2017	W	W1	f	N. interruptus	5.84	18
56	2017	W	W1	f	N. vespilloides	4.42	4
56	2017	W	W1	m	N. vespilloides	5.82	8
56	2017	W	W1	f	N. vespilloides	5.16	7
56	2017	W	W1	f	N. vespilloides	5.42	9
56	2017	W	W1	f	N. vespilloides	4.63	5
56	2017	W	W1	m	N. vespilloides	4.71	4
56	2017	W	W1	f	N. vespilloides	3.68	2
56	2017	W	W1	f	N. vespilloides	4.61	16
56	2017	W	W1	f	N. vespilloides	4.99	13
56	2017	W	W1	f	N. vespilloides	4.68	10
56	2017	W	W1	m	N. vespilloides	4.79	21
56	2017	W	W1	m	N. vespilloides	5.19	4
56	2017	W	W1	m	N. vespilloides	3.83	6
56	2017	W	W1	m	N. vespilloides	5.11	6
56	2017	W	W1	f	N. vespilloides	5.28	4
56	2017	W	W1	f	N. vespilloides	4.68	13
56	2017	W	W1	f	N. vespilloides	5.56	10
56	2017	W	W1	f	N. vespilloides	5.44	8
56	2017	W	W1	m	N. vespilloides	4.72	12
56	2017	W	W1	f	N. vespilloides	5.52	3
56	2017	W	W1	m	N. vespilloides	4.13	15
56	2017	W	W1	m	N. vespilloides	5.18	0
56	2017	W	W1	m	N. vespilloides	4.88	12
56	2017	W	W1	m	N. vespilloides	4.79	15
56	2017	W	W1	f	N. vespilloides	4.39	18
56	2017	W	W1	m	N. vespilloides	4.76	8
56	2017	W	W1	m	N. vespilloides	5.6	16
56	2017	W	W2	f	N. humator	7	8
56	2017	W	W2	m	N. vespilloides	4.31	5
56	2017	W	W2	f	N. vespilloides	5.66	2
56	2017	W	W2	f	N. vespilloides	4.77	4
56	2017	W	W2	f	N. vespilloides	5.23	0
56	2017	W	W2	f	N. vespilloides	5.64	14
56	2017	W	W2	m	N. vespilloides	5.01	0
56	2017	W	W2	m	N. vespilloides	4.34	1
56	2017	W	W2	m	N. vespilloides	5.3	0
56	2017	W	W2	m	N. vespilloides	5.54	0
56	2017	W	W2	m	N. vespilloides	5.72	14
56	2017	W	W2	f	N. vespilloides	4.85	0
56	2017	W	W2	f	N. vespilloides	5.45	0
56	2017	W	W2	f	N. vespilloides	5.61	0
56	2017	W	W3	f	N. vespilloides	4.18	1
56	2017	W	W3	m	N. vespilloides	4.85	8
56	2017	W	W3	f	N. vespilloides	5.27	0
56	2017	W	W3	f	N. vespilloides	5.63	0
56	2017	W	W3	f	N. vespilloides	5.25	0
56	2017	W	W3	f	N. vespilloides	5.45	2
56	2017	W	W3	m	N. vespilloides	4.8	4
56	2017	W	W3	f	N. vespilloides	5.2	0
56	2017	W	W3	m	N. vespilloides	4.53	0
56	2017	W	W3	f	N. vespilloides	4.61	5
56	2017	W	W3	m	N. vespilloides	5.05	0
56	2017	W	W3	m	N. vespilloides	4.79	4
56	2017	W	W3	m	N. vespilloides	4.56	5
56	2017	W	W3	m	N. vespilloides	4.93	4
56	2017	W	W3	m	N. vespilloides	4.51	1
56	2017	W	W3	m	N. vespilloides	5.22	0
56	2017	W	W3	m	N. vespilloides	4.89	5
56	2017	W	W3	f	N. vespilloides	4.74	4
56	2017	W	W3	m	N. vespilloides	5.38	0
56	2017	W	W3	f	N. vespilloides	4.83	1
56	2017	W	W3	m	N. humator	7.16	2
56	2017	W	W3	m	N. humator	5.89	5
56	2017	W	W3	m	N. humator	6.62	1
56	2017	W	W4	f	N. interruptus	5.31	1
56	2017	W	W4	m	N. interruptus	6.56	8
56	2017	W	W4	m	N. humator	6.59	3
56	2017	W	W4	f	N. humator	7.57	1
56	2017	W	W4	m	N. humator	6.42	1
56	2017	W	W4	f	N. vespilloides	5.73	1
56	2017	W	W4	f	N. vespilloides	4.41	0
56	2017	W	W4	f	N. vespilloides	5.35	0
56	2017	W	W4	m	N. vespilloides	4.65	0
56	2017	W	W4	m	N. vespilloides	4.49	0
56	2017	W	W4	m	N. vespilloides	5.14	0
56	2017	W	W4	m	N. vespilloides	5.9	2
56	2017	W	W4	f	N. vespilloides	5.06	0
56	2017	W	W4	m	N. vespilloides	5.62	1
56	2017	W	W5	f	N. vespilloides	4.42	30
56	2017	W	W5	m	N. vespilloides	5.08	26
56	2017	W	W5	f	N. vespilloides	4.9	18
56	2017	W	W5	m	N. vespilloides	4.67	28
56	2017	W	W5	m	N. vespilloides	4.94	20
70	2017	W	W1	f	N. vespilloides	4.02	0
70	2017	W	W1	f	N. vespilloides	4.15	0
70	2017	W	W1	m	N. vespilloides	5.57	15
70	2017	W	W1	m	N. vespilloides	3.8	2
70	2017	W	W1	f	N. vespilloides	4.6	2
70	2017	W	W1	f	N. vespilloides	5.41	14
70	2017	W	W1	m	N. vespilloides	4.7	17
70	2017	W	W1	f	N. vespilloides	4.07	6
70	2017	W	W1	m	N. vespilloides	4.91	4
70	2017	W	W1	f	N. vespilloides	5.33	29
70	2017	W	W1	m	N. vespilloides	5.08	0
70	2017	W	W1	f	N. humator	6.5	6
70	2017	W	W1	f	N. vespilloides	4.75	11
70	2017	W	W1	m	N. interruptus	6.55	33
70	2017	W	W1	f	N. vespilloides	4.99	30
70	2017	W	W1	f	N. interruptus	5.8	28
70	2017	W	W1	f	N. vespilloides	4.4	17
70	2017	W	W1	m	N. vespilloides	5.83	30
70	2017	W	W1	f	N. interruptus	5.08	6
70	2017	W	W1	m	N. interruptus	6.04	31
70	2017	W	W1	m	N. vespilloides	4.95	4
70	2017	W	W1	f	N. vespilloides	5.46	16
70	2017	W	W1	f	N. vespilloides	4.71	27
70	2017	W	W1	f	N. vespilloides	4.78	17
70	2017	W	W1	m	N. vespilloides	4.09	25
70	2017	W	W1	m	N. vespilloides	4.59	7
70	2017	W	W1	m	N. vespilloides	4.79	7
70	2017	W	W1	f	N. vespilloides	5.08	1
70	2017	W	W1	f	N. vespilloides	4.99	7
70	2017	W	W1	f	N. vespilloides	4.1	3
70	2017	W	W1	m	N. vespilloides	4.68	15
70	2017	W	W1	f	N. vespilloides	4.77	35
70	2017	W	W1	f	N. vespilloides	5.27	41
70	2017	W	W1	f	N. vespilloides	4.25	0
70	2017	W	W3	f	N. vespilloides	3.63	0
70	2017	W	W3	f	N. vespilloides	4.72	17
70	2017	W	W3	f	N. vespilloides	5.83	10
70	2017	W	W3	m	N. vespilloides	4.47	5
70	2017	W	W3	m	N. vespilloides	5.21	1
70	2017	W	W3	f	N. vespilloides	4.64	0
70	2017	W	W3	m	N. vespilloides	4.34	6
70	2017	W	W3	m	N. vespilloides	4.72	10
70	2017	W	W3	m	N. vespilloides	4.79	1
70	2017	W	W3	f	N. vespilloides	4.9	7
70	2017	W	W3	m	N. vespilloides	5.39	7
70	2017	W	W3	f	N. vespilloides	4.52	8
70	2017	W	W3	f	N. vespilloides	4.55	9
70	2017	W	W3	f	N. vespilloides	4.13	7
70	2017	W	W3	f	N. humator	5.85	4
70	2017	W	W3	f	N. vespilloides	5.25	0
70	2017	W	W3	m	N. vespilloides	4.35	9
70	2017	W	W3	m	N. vespilloides	4.85	6
70	2017	W	W3	f	N. vespilloides	4.88	2
70	2017	W	W3	f	N. vespilloides	5.37	8
70	2017	W	W3	m	N. vespilloides	4.7	3
70	2017	W	W3	m	N. vespilloides	5.25	17
70	2017	W	W3	m	N. vespilloides	3.9	1
70	2017	W	W3	m	N. vespilloides	4.63	1
70	2017	W	W3	f	N. vespilloides	4.74	1
70	2017	W	W3	m	N. humator	6.28	2
70	2017	W	W3	f	N. vespilloides	4.84	10
70	2017	W	W4	f	N. vespilloides	4.2	5
70	2017	W	W4	m	N. vespilloides	4.1	17
70	2017	W	W4	m	N. vespilloides	4.14	10
70	2017	W	W4	f	N. vespilloides	4.84	23
70	2017	W	W4	f	N. vespilloides	4.53	5
70	2017	W	W4	f	N. vespilloides	4.74	30
70	2017	W	W4	f	N. vespilloides	4.77	9
70	2017	W	W4	f	N. vespilloides	4.36	12
70	2017	W	W4	m	N. vespilloides	4.88	21
70	2017	W	W4	m	N. vespilloides	4.85	12
70	2017	W	W4	m	N. vespilloides	4.83	6
70	2017	W	W4	m	N. vespilloides	4.16	5
70	2017	W	W4	m	N. vespilloides	5.03	28
70	2017	W	W4	m	N. vespilloides	4.95	33
70	2017	W	W2	m	N. vespilloides	4.54	5
70	2017	W	W2	m	N. vespilloides	5.56	19
70	2017	W	W2	m	N. vespilloides	5.22	16
70	2017	W	W2	m	N. vespilloides	5.5	50
70	2017	W	W2	m	N. vespilloides	4.95	9
70	2017	W	W2	m	N. vespilloides	5.48	9
70	2017	W	W2	f	N. vespilloides	5.89	25
70	2017	W	W2	f	N. vespilloides	4.17	5
70	2017	W	W2	m	N. vespilloides	5.54	13
70	2017	W	W5	f	N. vespilloides	4.5	0
70	2017	W	W5	f	N. vespilloides	4.62	2
70	2017	W	W5	f	N. vespilloides	5.18	6
70	2017	W	W5	f	N. vespilloides	4.38	0
70	2017	W	W5	f	N. vespilloides	5.3	8
70	2017	W	W5	f	N. vespilloides	4.8	3
70	2017	W	W5	f	N. vespilloides	5.38	12
70	2017	W	W5	f	N. vespilloides	5.8	8
70	2017	W	W5	f	N. vespilloides	5.06	5
70	2017	W	W5	f	N. vespilloides	4.74	3
70	2017	W	W5	f	N. vespilloides	4.19	0
70	2017	W	W5	f	N. vespilloides	4.35	2
70	2017	W	W5	f	N. vespilloides	4.47	0
70	2017	W	W5	f	N. vespilloides	4.77	2
70	2017	W	W5	f	N. vespilloides	4.63	4
70	2017	W	W5	f	N. vespilloides	4.14	6
70	2017	W	W5	m	N. vespilloides	4.43	3
70	2017	W	W5	m	N. vespilloides	5.34	3
70	2017	W	W5	m	N. vespilloides	4.91	0
70	2017	W	W5	m	N. vespilloides	4.51	3
70	2017	W	W5	m	N. vespilloides	4.31	0
70	2017	W	W5	m	N. vespilloides	5.19	2
70	2017	W	W5	m	N. vespilloides	4.74	1
70	2017	W	W5	m	N. vespilloides	5.03	1
70	2017	W	W5	f	N. vespilloides	4.34	0
70	2017	W	W5	m	N. vespilloides	4.45	1
70	2017	W	W5	m	N. vespilloides	4.65	0
70	2017	W	W5	m	N. vespilloides	5.61	1
70	2017	W	W5	m	N. vespilloides	5.48	1
70	2017	W	W5	m	N. vespilloides	4.36	5
70	2017	W	W5	m	N. vespilloides	4.25	3
70	2017	W	W5	m	N. vespilloides	4.92	6
70	2017	W	W5	f	N. vespilloides	5.14	9
70	2017	W	W5	m	N. vespilloides	4.56	10
84	2017	W	W1	f	N. vespilloides	5.85	42
84	2017	W	W1	f	N. vespilloides	5.44	42
84	2017	W	W1	m	N. vespilloides	5.15	59
84	2017	W	W1	f	N. vespilloides	5.48	69
84	2017	W	W1	m	N. vespilloides	4.48	42
84	2017	W	W3	f	N. vespilloides	4.99	14
84	2017	W	W3	f	N. vespilloides	5.36	62
84	2017	W	W3	f	N. vespilloides	4.27	36
84	2017	W	W3	f	N. vespilloides	4.41	57
84	2017	W	W3	m	N. vespilloides	3.97	11
84	2017	W	W3	m	N. vespilloides	5.31	28
84	2017	W	W3	f	N. vespilloides	4.52	36
84	2017	W	W3	f	N. vespilloides	5.08	40
84	2017	W	W3	f	N. vespilloides	4.69	56
84	2017	W	W3	f	N. vespilloides	4.72	50
84	2017	W	W3	f	N. vespilloides	4.94	55
84	2017	W	W3	m	N. vespilloides	5.42	31
84	2017	W	W3	m	N. vespilloides	5.25	46
84	2017	W	W3	f	N. vespilloides	5.14	33
84	2017	W	W3	m	N. vespilloides	5.07	29
84	2017	W	W3	m	N. vespilloides	5.82	74
84	2017	W	W3	m	N. vespilloides	4.93	61
84	2017	W	W3	m	N. vespilloides	4.56	32
84	2017	W	W3	m	N. vespilloides	4.78	56
84	2017	W	W3	f	N. vespilloides	4.15	29
84	2017	W	W3	f	N. vespilloides	4.12	39
84	2017	W	W3	m	N. vespilloides	5.31	89
84	2017	W	W3	m	N. vespilloides	4.29	50
84	2017	W	W2	f	N. vespilloides	4.67	28
84	2017	W	W2	f	N. vespilloides	4.86	27
84	2017	W	W2	m	N. vespilloides	4.29	9
84	2017	W	W2	f	N. vespilloides	4.93	43
84	2017	W	W2	f	N. vespilloides	4.74	21
84	2017	W	W2	f	N. vespilloides	4.92	14
84	2017	W	W2	f	N. vespilloides	4.3	12
84	2017	W	W2	m	N. vespilloides	5.2	87
84	2017	W	W2	m	N. vespilloides	4.93	46
84	2017	W	W2	m	N. vespilloides	4.7	36
84	2017	W	W2	f	N. vespilloides	5.28	49
84	2017	W	W2	m	N. vespilloides	4.61	34
84	2017	W	W2	m	N. vespilloides	5.46	73
84	2017	W	W2	f	N. vespilloides	5.25	39
84	2017	W	W2	f	N. vespilloides	5.08	40
84	2017	W	W2	f	N. vespilloides	4.38	34
84	2017	W	W2	f	N. vespilloides	4.63	20
84	2017	W	W2	m	N. vespilloides	5.43	46
84	2017	W	W2	f	N. vespilloides	4.58	38
84	2017	W	W2	f	N. vespilloides	3.89	42
84	2017	W	W2	m	N. vespilloides	3.25	16
84	2017	W	W4	m	N. vespilloides	4.43	11
84	2017	W	W4	m	N. vespilloides	4.92	51
84	2017	W	W4	f	N. vespilloides	4.97	19
84	2017	W	W4	m	N. vespilloides	4.32	21
84	2017	W	W4	f	N. vespilloides	4.23	44
84	2017	W	W4	f	N. vespilloides	4.7	16
84	2017	W	W4	m	N. vespilloides	4.99	33
84	2017	W	W4	f	N. vespilloides	4.75	37
84	2017	W	W4	f	N. vespilloides	4.91	16
84	2017	W	W4	f	N. vespilloides	4.17	15
84	2017	W	W4	m	N. vespilloides	4.96	30
84	2017	W	W4	m	N. vespilloides	5.21	43
84	2017	W	W4	m	N. vespilloides	4.51	27
84	2017	W	W4	f	N. vespilloides	5.49	17
84	2017	W	W4	m	N. vespilloides	4.47	25
84	2017	W	W4	f	N. vespilloides	4.82	46
84	2017	W	W4	m	N. vespilloides	3.99	24
84	2017	W	W4	m	N. vespilloides	4.88	41
84	2017	W	W4	f	N. vespilloides	5.06	33
84	2017	W	W4	f	N. vespilloides	4.29	21
84	2017	W	W4	f	N. vespilloides	4.45	16
84	2017	W	W5	m	N. vespilloides	4.33	8
84	2017	W	W5	f	N. vespilloides	5.53	37
84	2017	W	W5	f	N. vespilloides	4.8	24
84	2017	W	W5	f	N. vespilloides	4.05	10
84	2017	W	W5	f	N. vespilloides	5.31	55
84	2017	W	W5	m	N. vespilloides	5.89	61
84	2017	W	W5	m	N. vespilloides	4.95	28
84	2017	W	W5	f	N. vespilloides	3.89	6
84	2017	W	W5	f	N. vespilloides	4.82	31
84	2017	W	W5	f	N. vespilloides	4.18	31
84	2017	W	W5	f	N. vespilloides	4.72	29
84	2017	W	W5	m	N. vespilloides	4.44	15
84	2017	W	W5	f	N. vespilloides	4.59	6
98	2017	W	W1	m	N. vespilloides	4.18	9
98	2017	W	W1	f	N. vespilloides	4.73	16
98	2017	W	W1	m	N. humator	5.91	6
98	2017	W	W2	f	N. vespilloides	5.08	5
98	2017	W	W2	f	N. vespilloides	5.31	21
98	2017	W	W2	m	N. vespilloides	5.17	8
98	2017	W	W2	m	N. vespilloides	4.87	5
98	2017	W	W2	f	N. vespilloides	4.97	10
98	2017	W	W2	f	N. vespilloides	4.62	2
98	2017	W	W2	m	N. vespilloides	5.36	1
98	2017	W	W3	m	N. vespilloides	5.74	18
98	2017	W	W3	f	N. humator	7.34	14
98	2017	W	W3	m	N. humator	7.22	18
98	2017	W	W3	f	N. vespilloides	4.76	2
98	2017	W	W3	f	N. vespilloides	4.21	3
98	2017	W	W3	f	N. vespilloides	4	0
98	2017	W	W3	m	N. vespilloides	3.93	0
98	2017	W	W3	m	N. vespilloides	5.04	0
98	2017	W	W3	m	N. vespilloides	4.45	3
98	2017	W	W3	f	N. vespilloides	5.17	2
98	2017	W	W3	m	N. vespilloides	5.21	6
98	2017	W	W3	f	N. vespilloides	4.65	10
98	2017	W	W3	m	N. vespilloides	5.13	6
98	2017	W	W3	m	N. vespilloides	4.79	0
98	2017	W	W3	m	N. vespilloides	5.28	22
98	2017	W	W3	m	N. vespilloides	4.86	2
98	2017	W	W3	m	N. vespilloides	5.26	10
98	2017	W	W3	m	N. vespilloides	5.3	3
98	2017	W	W3	f	N. vespilloides	4.03	0
98	2017	W	W3	f	N. vespilloides	5.59	8
98	2017	W	W3	m	N. vespilloides	5.31	13
98	2017	W	W3	f	N. vespilloides	5.08	18
98	2017	W	W3	m	N. vespilloides	4.3	1
98	2017	W	W3	f	N. vespilloides	5.43	2
98	2017	W	W3	f	N. vespilloides	4.47	4
98	2017	W	W3	m	N. vespilloides	4.5	4
98	2017	W	W4	f	N. vespilloides	5.06	5
98	2017	W	W4	f	N. vespilloides	5.09	4
98	2017	W	W4	f	N. vespilloides	4.81	0
98	2017	W	W4	m	N. vespilloides	4.47	3
98	2017	W	W4	f	N. vespilloides	4.98	6
98	2017	W	W4	f	N. vespilloides	4.58	3
98	2017	W	W4	f	N. vespilloides	5.46	4
98	2017	W	W4	m	N. vespilloides	4.12	0
98	2017	W	W4	f	N. vespilloides	3.94	2
98	2017	W	W4	f	N. vespilloides	4.2	6
98	2017	W	W4	m	N. vespilloides	4.77	1
98	2017	W	W4	f	N. vespilloides	5.5	4
98	2017	W	W4	m	N. vespilloides	4.28	22
98	2017	W	W4	f	N. vespilloides	3.99	0
98	2017	W	W5	f	N. vespilloides	5.08	4
98	2017	W	W5	m	N. vespilloides	3.73	4
126	2017	W	W1	f	N. humator	7.21	14
126	2017	W	W1	f	N. humator	7.15	4
126	2017	W	W1	f	N. humator	7.28	2
126	2017	W	W1	m	N. vespilloides	4.96	1
126	2017	W	W1	m	N. vespilloides	4.77	9
126	2017	W	W1	f	N. vespilloides	5.05	7
126	2017	W	W1	m	N. vespilloides	5.4	2
126	2017	W	W1	m	N. vespilloides	4.2	1
126	2017	W	W1	f	N. vespilloides	5.16	1
126	2017	W	W1	f	N. vespilloides	4.48	3
126	2017	W	W1	f	N. vespilloides	4.87	7
126	2017	W	W1	m	N. vespilloides	5.35	2
126	2017	W	W1	f	N. vespilloides	4.41	0
126	2017	W	W2	m	N. vespilloides	4.64	1
126	2017	W	W2	m	N. vespilloides	3.93	0
126	2017	W	W2	f	N. vespilloides	5.26	15
126	2017	W	W2	f	N. vespilloides	4.29	1
126	2017	W	W3	m	N. vespilloides	5.5	17
126	2017	W	W3	m	N. vespilloides	5.31	23
126	2017	W	W3	f	N. vespilloides	5.08	31
126	2017	W	W3	f	N. vespilloides	4.49	14
126	2017	W	W3	f	N. vespilloides	4.5	19
126	2017	W	W3	f	N. vespilloides	4.91	35
126	2017	W	W3	m	N. vespilloides	4.41	6
126	2017	W	W3	f	N. vespilloides	4.29	11
126	2017	W	W3	m	N. vespilloides	4.89	31
126	2017	W	W3	f	N. vespilloides	4.28	17
126	2017	W	W3	m	N. vespilloides	3.81	19
126	2017	W	W3	m	N. vespilloides	4.06	20
126	2017	W	W3	f	N. vespilloides	5.27	25
126	2017	W	W3	m	N. vespilloides	5	36
126	2017	W	W3	f	N. vespilloides	4.48	1
126	2017	W	W3	m	N. vespilloides	4.3	16
126	2017	W	W3	m	N. vespilloides	3.76	19
126	2017	W	W3	f	N. vespilloides	5.03	21
126	2017	W	W3	f	N. vespilloides	4.1	11
126	2017	W	W3	f	N. vespilloides	4.56	25
126	2017	W	W3	m	N. vespilloides	4.89	22
126	2017	W	W3	f	N. vespilloides	4.47	14
126	2017	W	W3	f	N. vespilloides	5.03	16
126	2017	W	W3	m	N. vespilloides	4.24	23
105	2016	W	W4	m	N. vespilloides	5.07	4
105	2016	W	W4	m	N. vespilloides	5.15	8
105	2016	W	W4	f	N. vespilloides	4.65	2
105	2016	W	W4	m	N. vespilloides	4.86	17
105	2016	W	W4	m	N. vespilloides	5.13	7
105	2016	W	W4	m	N. vespilloides	4.7	9
105	2016	W	W2	m	N. vespilloides	4.51	0
105	2016	W	W2	m	N. vespilloides	4.86	9
105	2016	W	W2	f	N. vespilloides	4.63	7
105	2016	W	W2	m	N. vespilloides	4.8	12
105	2016	W	W2	f	N. vespilloides	5.08	11
105	2016	W	W2	m	N. vespilloides	4.02	3
105	2016	W	W2	m	N. vespilloides	4.61	1
105	2016	W	W2	m	N. vespilloides	5.37	30
105	2016	W	W2	m	N. vespilloides	5.39	15
105	2016	W	W2	f	N. vespilloides	4.64	15
105	2016	W	W2	f	N. vespilloides	4.93	2
105	2016	W	W2	f	N. vespilloides	5.02	0
105	2016	W	W2	f	N. vespilloides	4.98	5
105	2016	W	W2	m	N. vespilloides	5.45	2
105	2016	W	W2	f	N. vespilloides	4.57	2
105	2016	W	W2	f	N. vespilloides	3.76	6
105	2016	W	W2	m	N. vespilloides	4.71	11
105	2016	W	W2	f	N. vespilloides	4.48	14
105	2016	W	W2	f	N. vespilloides	4.88	7
105	2016	W	W2	m	N. vespilloides	4.36	13
105	2016	W	W2	m	N. vespilloides	4.91	5
105	2016	W	W2	f	N. vespilloides	4.38	13
105	2016	W	W2	m	N. vespilloides	4.77	15
105	2016	W	W1	m	N. vespilloides	5.25	15
105	2016	W	W1	m	N. vespilloides	5.48	27
105	2016	W	W1	f	N. vespilloides	4.63	2
105	2016	W	W1	m	N. vespilloides	4.61	10
105	2016	W	W1	m	N. vespilloides	5.02	18
105	2016	W	W1	f	N. vespilloides	4.34	17
105	2016	W	W1	m	N. vespilloides	5.57	22
105	2016	W	W1	m	N. vespilloides	4.33	18
105	2016	G	G4	f	N. vespilloides	5.47	1
105	2016	G	G4	m	N. vespilloides	5.23	0
105	2016	G	G4	f	N. vespilloides	4.66	0
105	2016	G	G4	m	N. vespilloides	4.44	4
105	2016	G	G4	m	N. vespilloides	5.59	3
105	2016	G	G4	f	N. vespilloides	5.08	1
105	2016	G	G4	f	N. vespilloides	4.9	2
105	2016	G	G4	f	N. vespilloides	4.96	2
105	2016	G	G4	m	N. vespilloides	4.55	2
105	2016	G	G4	m	N. vespilloides	4.77	1
105	2016	G	G4	f	N. vespilloides	4.51	1
105	2016	G	G4	m	N. vespilloides	3.67	0
105	2016	G	G4	m	N. vespilloides	4.59	0
105	2016	G	G4	f	N. vespilloides	4.59	1
105	2016	G	G4	f	N. vespilloides	4.05	0
105	2016	G	G4	f	N. vespilloides	4.68	0
105	2016	G	G4	f	N. vespilloides	4.06	0
105	2016	G	G4	f	N. vespilloides	5.35	4
105	2016	G	G4	m	N. vespilloides	4.07	0
105	2016	G	G4	m	N. vespilloides	4.68	3
105	2016	G	G4	m	N. vespilloides	5.32	1
105	2016	G	G4	f	N. vespilloides	4.56	0
105	2016	G	G4	f	N. vespilloides	5.37	0
105	2016	G	G4	m	N. vespilloides	4.68	0
105	2016	G	G4	m	N. vespilloides	4.72	6
105	2016	G	G1	m	N. humator	7.28	14
105	2016	G	G1	m	N. investigator	6.28	36
105	2016	G	G1	f	N. humator	7.46	33
105	2016	G	G1	m	N. interruptus	5.21	0
105	2016	G	G1	m	N. humator	6.84	8
105	2016	G	G1	f	N. vespilloides	4.8	0
105	2016	G	G1	m	N. vespilloides	4.42	0
105	2016	G	G1	f	N. vespilloides	5.18	0
105	2016	G	G1	f	N. vespilloides	4.83	0
105	2016	G	G1	f	N. vespilloides	4.9	0
105	2016	G	G1	m	N. vespilloides	5.08	8
105	2016	G	G1	f	N. vespilloides	5.01	1
105	2016	G	G1	m	N. vespilloides	5.08	4
105	2016	G	G1	m	N. vespilloides	5.34	3
105	2016	G	G1	f	N. vespilloides	5	2
105	2016	G	G1	m	N. vespilloides	4.27	0
105	2016	G	G1	f	N. vespilloides	4.33	12
105	2016	G	G1	m	N. vespilloides	4.68	0
105	2016	G	G1	f	N. vespilloides	5.22	7
105	2016	G	G1	m	N. vespilloides	4.24	0
105	2016	G	G1	m	N. vespilloides	4.86	0
105	2016	G	G1	m	N. vespilloides	4.72	11
105	2016	G	G1	f	N. vespilloides	4.13	0
105	2016	G	G1	f	N. vespilloides	4.47	0
105	2016	G	G1	f	N. vespilloides	4.76	5
105	2016	G	G1	m	N. vespilloides	4.46	0
105	2016	G	G1	m	N. vespilloides	4.47	0
105	2016	G	G1	m	N. vespilloides	3.93	0
105	2016	G	G1	m	N. vespilloides	5.05	1
105	2016	G	G1	f	N. vespilloides	3.96	0
105	2016	G	G1	f	N. vespilloides	4.66	0
105	2016	G	G2	m	N. vespilloides	5.12	7
105	2016	G	G2	f	N. vespilloides	4.37	2
105	2016	G	G2	m	N. vespilloides	4.49	3
105	2016	G	G2	f	N. vespilloides	4.94	3
105	2016	G	G2	m	N. vespilloides	4.12	5
105	2016	G	G2	m	N. vespilloides	4.15	1
105	2016	G	G2	m	N. vespilloides	3.43	1
105	2016	G	G2	f	N. vespilloides	4.78	0
105	2016	G	G2	m	N. vespilloides	4.43	5
105	2016	G	G3	m	N. vespilloides	5.26	20
105	2016	G	G3	f	N. vespilloides	5.34	0
105	2016	G	G3	m	N. vespilloides	4.45	2
105	2016	G	G3	m	N. investigator	7.1	70
105	2016	G	G3	m	N. vespilloides	4.21	16
105	2016	G	G3	f	N. humator	8.12	52
105	2016	G	G3	f	N. vespilloides	4.68	3
105	2016	G	G3	f	N. vespilloides	5.17	8
105	2016	G	G3	m	N. vespilloides	4.66	1
105	2016	G	G3	f	N. vespilloides	4.57	8
105	2016	G	G5	f	N. humator	7.19	103
105	2016	G	G5	f	N. vespilloides	4.95	5
105	2016	G	G5	f	N. vespilloides	5.01	57
