# Supplementary material for: Competition among host‐specific lineages of Poecilochirus carabi mites influences the extent of co‐adaptation with their Nicrophorus vespilloides burying beetle hosts
Source: Ecol Evol. 2024 Jan 7;14(1):e10837. doi: 10.1002/ece3.10837 (PMC10771929; doi:10.1002/ece3.10837)
Supplement: Supplementary file 1 — Appendix S1 [file ECE3-14-e10837-s001.zip › first_choice.csv]

miteorigin	bl	year	sex	sp	origin	bodysize	num	vesnum	hunum	invnum	intnum	sum	vesp	hup	invp	intp	ptotal
W	1	2017	m	ves	W	4.84	28	28	0	18	0	46	0.608695652	0	0.391304348	0	0.92
W	2	2017	m	ves	W	4.55	23	23	1	7	9	40	0.575	0.025	0.175	0.225	0.8
W	3	2017	m	ves	G	5.38	23	23	0	7	0	30	0.766666667	0	0.233333333	0	0.6
W	4	2017	f	ves	G	4.33	5	5	0	16	21	42	0.119047619	0	0.380952381	0.5	0.84
W	5	2017	f	ves	G	4.46	19	19	2	14	13	48	0.395833333	0.041666667	0.291666667	0.270833333	0.96
W	6	2017	f	ves	W	4.87	22	22	4	6	1	33	0.666666667	0.121212121	0.181818182	0.03030303	0.66
W	7	2017	f	ves	W	5.31	29	29	0	1	0	30	0.966666667	0	0.033333333	0	0.6
W	8	2017	f	ves	W	4.37	18	18	6	5	2	31	0.580645161	0.193548387	0.161290323	0.064516129	0.62
G	9	2017	m	ves	G	4.81	20	20	1	8	17	46	0.434782609	0.02173913	0.173913043	0.369565217	0.92
G	10	2017	f	ves	G	5.09	32	32	1	3	14	50	0.64	0.02	0.06	0.28	1
G	11	2017	f	ves	W	4.75	18	18	6	5	13	42	0.428571429	0.142857143	0.119047619	0.30952381	0.84
G	12	2017	f	ves	G	4.93	0	0	9	14	27	50	0	0.18	0.28	0.54	1
G	13	2017	m	ves	W	4.53	12	12	2	10	26	50	0.24	0.04	0.2	0.52	1
G	14	2017	m	ves	W	4.41	12	12	4	9	24	49	0.244897959	0.081632653	0.183673469	0.489795918	0.98
G	15	2017	m	ves	M	4.25	15	15	3	12	20	50	0.3	0.06	0.24	0.4	1
G	16	2017	m	ves	W	4.5	14	14	2	16	18	50	0.28	0.04	0.32	0.36	1
G	17	2017	m	ves	W	4.47	19	19	2	10	19	50	0.38	0.04	0.2	0.38	1
G	18	2017	m	ves	W	4.84	35	35	0	10	5	50	0.7	0	0.2	0.1	1
G	19	2017	f	ves	M	5.34	25	25	3	0	20	48	0.520833333	0.0625	0	0.416666667	0.96
G	20	2017	f	ves	W	4.29	24	24	1	8	17	50	0.48	0.02	0.16	0.34	1
G	21	2017	f	ves	W	4.36	9	9	3	17	21	50	0.18	0.06	0.34	0.42	1
G	22	2017	f	ves	W	4.34	30	30	2	3	15	50	0.6	0.04	0.06	0.3	1
G	23	2017	f	ves	M	5.16	31	31	3	6	6	46	0.673913043	0.065217391	0.130434783	0.130434783	0.92
G	24	2017	f	ves	M	5.35	22	22	3	6	12	43	0.511627907	0.069767442	0.139534884	0.279069767	0.86
G	25	2017	f	ves	M	5.14	12	12	2	14	17	45	0.266666667	0.044444444	0.311111111	0.377777778	0.9
G	26	2017	m	ves	G	4.47	18	18	3	9	16	46	0.391304348	0.065217391	0.195652174	0.347826087	0.92
G	27	2017	m	ves	M	4.23	14	14	4	0	32	50	0.28	0.08	0	0.64	1
G	28	2017	m	ves	G	5.38	22	22	2	5	19	48	0.458333333	0.041666667	0.104166667	0.395833333	0.96
W	29	2017	f	ves	G	4.37	35	35	0	2	13	50	0.7	0	0.04	0.26	1
W	30	2017	f	ves	T	4.82	20	20	0	11	14	45	0.444444444	0	0.244444444	0.311111111	0.9
W	31	2017	m	ves	W	5.52	26	26	0	3	21	50	0.52	0	0.06	0.42	1
W	32	2017	m	ves	W	4.59	30	30	0	7	13	50	0.6	0	0.14	0.26	1
W	33	2017	m	ves	W	4.68	22	22	0	10	17	49	0.448979592	0	0.204081633	0.346938776	0.98
W	34	2017	m	ves	W	4.26	16	16	2	7	11	36	0.444444444	0.055555556	0.194444444	0.305555556	0.72
W	35	2017	m	ves	M	5.04	42	42	0	3	5	50	0.84	0	0.06	0.1	1
W	36	2017	m	ves	T	3.66	20	20	0	14	12	46	0.434782609	0	0.304347826	0.260869565	0.92
W	37	2017	m	ves	W	4.69	12	12	0	14	24	50	0.24	0	0.28	0.48	1
W	38	2017	m	ves	W	4.41	29	29	0	2	19	50	0.58	0	0.04	0.38	1
W	39	2017	f	ves	G	5.31	20	20	0	5	13	38	0.526315789	0	0.131578947	0.342105263	0.76
W	40	2017	f	ves	T	4.82	16	16	2	0	29	47	0.340425532	0.042553191	0	0.617021277	0.94
W	41	2017	m	ves	W	5.44	11	11	4	5	20	40	0.275	0.1	0.125	0.5	0.8
W	42	2017	m	ves	W	4.92	24	24	0	4	17	45	0.533333333	0	0.088888889	0.377777778	0.9
W	43	2017	m	ves	G	5.38	22	22	7	2	12	43	0.511627907	0.162790698	0.046511628	0.279069767	0.86
G	44	2017	m	ves	T	3.66	13	13	8	12	12	45	0.288888889	0.177777778	0.266666667	0.266666667	0.9
G	45	2017	m	ves	M	5.04	20	20	1	5	24	50	0.4	0.02	0.1	0.48	1
G	46	2017	m	ves	W	5.11	22	22	0	12	14	48	0.458333333	0	0.25	0.291666667	0.96
G	47	2017	f	ves	W	4.04	1	1	16	9	24	50	0.02	0.32	0.18	0.48	1
G	48	2017	f	ves	W	5.66	20	20	7	11	12	50	0.4	0.14	0.22	0.24	1
G	49	2017	f	ves	G	4.63	5	5	1	9	34	49	0.102040816	0.020408163	0.183673469	0.693877551	0.98
G	50	2017	f	ves	W	3.93	6	6	9	9	23	47	0.127659574	0.191489362	0.191489362	0.489361702	0.94
G	51	2017	f	ves	W	4.99	16	16	9	14	3	42	0.380952381	0.214285714	0.333333333	0.071428571	0.84
G	52	2017	m	ves	T	4.56	13	13	14	4	19	50	0.26	0.28	0.08	0.38	1
G	53	2017	m	ves	G	4.52	7	7	20	0	16	43	0.162790698	0.465116279	0	0.372093023	0.86
W	55	2017	f	ves	G	4.91	14	14	9	7	11	41	0.341463415	0.219512195	0.170731707	0.268292683	0.82
W	56	2017	m	ves	G	4.86	24	24	0	0	25	49	0.489795918	0	0	0.510204082	0.98
W	57	2017	f	ves	G	4.7	12	12	5	5	27	49	0.244897959	0.102040816	0.102040816	0.551020408	0.98
W	58	2017	f	ves	G	5.27	8	8	0	0	42	50	0.16	0	0	0.84	1
W	59	2017	m	ves	W	3.9	13	13	2	13	22	50	0.26	0.04	0.26	0.44	1
W	60	2017	f	ves	G	4.58	30	30	7	2	0	39	0.769230769	0.179487179	0.051282051	0	0.78
G	61	2017	m	ves	W	4.63	11	11	3	3	21	38	0.289473684	0.078947368	0.078947368	0.552631579	0.76
G	62	2017	f	ves	W	5.5	6	6	9	5	21	41	0.146341463	0.219512195	0.12195122	0.512195122	0.82
W	63	2017	f	ves	G	4.58	21	21	4	10	12	47	0.446808511	0.085106383	0.212765957	0.255319149	0.94
W	64	2017	f	ves	G	5.4	14	14	23	6	0	43	0.325581395	0.534883721	0.139534884	0	0.86
W	65	2017	m	ves	W	4.74	21	21	4	8	14	47	0.446808511	0.085106383	0.170212766	0.29787234	0.94
W	66	2017	m	ves	G	5.43	44	44	1	2	2	49	0.897959184	0.020408163	0.040816327	0.040816327	0.98
W	67	2017	m	ves	W	5.28	33	33	2	5	5	45	0.733333333	0.044444444	0.111111111	0.111111111	0.9
W	68	2017	m	ves	W	5.93	25	25	1	6	11	43	0.581395349	0.023255814	0.139534884	0.255813953	0.86
W	69	2017	f	ves	G	4.88	20	20	1	9	17	47	0.425531915	0.021276596	0.191489362	0.361702128	0.94
W	70	2017	f	ves	G	5.15	14	14	7	7	16	44	0.318181818	0.159090909	0.159090909	0.363636364	0.88
G	71	2017	m	ves	G	4.43	2	2	15	17	15	49	0.040816327	0.306122449	0.346938776	0.306122449	0.98
G	72	2017	m	ves	G	5.64	0	0	11	4	30	45	0	0.244444444	0.088888889	0.666666667	0.9
G	74	2017	f	ves	M	5.13	1	1	8	5	32	46	0.02173913	0.173913043	0.108695652	0.695652174	0.92
G	75	2017	f	ves	G	4.35	1	1	22	5	18	46	0.02173913	0.47826087	0.108695652	0.391304348	0.92
W	1	2017	m	hum	M	6.63	0	0		18	0	46	0	0	0.391304348	0	0.92
W	2	2017	m	hum	M	8.14	1	1		7	9	40	0.025	0.025	0.175	0.225	0.8
W	3	2017	m	hum	M	7.19	0	0		7	0	30	0	0	0.233333333	0	0.6
W	4	2017	f	hum	M	7.58	0	0		16	21	42	0	0	0.380952381	0.5	0.84
W	5	2017	f	hum	M	5.56	2	2		14	13	48	0.041666667	0.041666667	0.291666667	0.270833333	0.96
W	6	2017	f	hum	M	7.29	4	4		6	1	33	0.121212121	0.121212121	0.181818182	0.03030303	0.66
W	7	2017	f	hum	M	7.77	0	0		1	0	30	0	0	0.033333333	0	0.6
W	8	2017	f	hum	G	7.24	6	6		5	2	31	0.193548387	0.193548387	0.161290323	0.064516129	0.62
G	9	2017	m	hum	T	7.29	1	1		8	17	46	0.02173913	0.02173913	0.173913043	0.369565217	0.92
G	10	2017	f	hum	T	5.54	1	1		3	14	50	0.02	0.02	0.06	0.28	1
G	11	2017	f	hum	T	7.21	6	6		5	13	42	0.142857143	0.142857143	0.119047619	0.30952381	0.84
G	12	2017	f	hum	T	6.4	9	9		14	27	50	0.18	0.18	0.28	0.54	1
G	13	2017	m	hum	G	6.03	2	2		10	26	50	0.04	0.04	0.2	0.52	1
G	14	2017	m	hum	T	7.15	4	4		9	24	49	0.081632653	0.081632653	0.183673469	0.489795918	0.98
G	15	2017	m	hum	T	6.3	3	3		12	20	50	0.06	0.06	0.24	0.4	1
G	16	2017	m	hum	T	5.24	2	2		16	18	50	0.04	0.04	0.32	0.36	1
G	17	2017	m	hum	T	7.05	2	2		10	19	50	0.04	0.04	0.2	0.38	1
G	18	2017	m	hum	T	5.71	0	0		10	5	50	0	0	0.2	0.1	1
G	19	2017	f	hum	M	7.29	3	3		0	20	48	0.0625	0.0625	0	0.416666667	0.96
G	20	2017	f	hum	M	5.56	1	1		8	17	50	0.02	0.02	0.16	0.34	1
G	21	2017	f	hum	M	7.77	3	3		17	21	50	0.06	0.06	0.34	0.42	1
G	22	2017	f	hum	G	7.24	2	2		3	15	50	0.04	0.04	0.06	0.3	1
G	23	2017	f	hum	T	5.54	3	3		6	6	46	0.065217391	0.065217391	0.130434783	0.130434783	0.92
G	24	2017	f	hum	T	7.21	3	3		6	12	43	0.069767442	0.069767442	0.139534884	0.279069767	0.86
G	25	2017	f	hum	T	6.4	2	2		14	17	45	0.044444444	0.044444444	0.311111111	0.377777778	0.9
G	26	2017	m	hum	M	7.39	3	3		9	16	46	0.065217391	0.065217391	0.195652174	0.347826087	0.92
G	27	2017	m	hum	M	8.14	4	4		0	32	50	0.08	0.08	0	0.64	1
G	28	2017	m	hum	M	6.63	2	2		5	19	48	0.041666667	0.041666667	0.104166667	0.395833333	0.96
W	29	2017	f	hum	T	7.15	0	0		2	13	50	0	0	0.04	0.26	1
W	30	2017	f	hum	T	7.07	0	0		11	14	45	0	0	0.244444444	0.311111111	0.9
W	31	2017	m	hum	G	5.62	0	0		3	21	50	0	0	0.06	0.42	1
W	32	2017	m	hum	T	7.29	0	0		7	13	50	0	0	0.14	0.26	1
W	33	2017	m	hum	T	6.3	0	0		10	17	49	0	0	0.204081633	0.346938776	0.98
W	34	2017	m	hum	T	7.15	2	2		7	11	36	0.055555556	0.055555556	0.194444444	0.305555556	0.72
W	35	2017	m	hum	G	6.03	0	0		3	5	50	0	0	0.06	0.1	1
W	36	2017	m	hum	T	5.24	0	0		14	12	46	0	0	0.304347826	0.260869565	0.92
W	37	2017	m	hum	T	7.05	0	0		14	24	50	0	0	0.28	0.48	1
W	38	2017	m	hum	T	6.41	0	0		2	19	50	0	0	0.04	0.38	1
W	39	2017	f	hum	M	5.56	0	0		5	13	38	0	0	0.131578947	0.342105263	0.76
W	40	2017	f	hum	M	7.29	2	2		0	29	47	0.042553191	0.042553191	0	0.617021277	0.94
W	41	2017	m	hum	T	7.15	4	4		5	20	40	0.1	0.1	0.125	0.5	0.8
W	42	2017	m	hum	T	6.3	0	0		4	17	45	0	0	0.088888889	0.377777778	0.9
W	43	2017	m	hum	T	7.05	7	7		2	12	43	0.162790698	0.162790698	0.046511628	0.279069767	0.86
G	44	2017	m	hum	T	7.29	8	8		12	12	45	0.177777778	0.177777778	0.266666667	0.266666667	0.9
G	45	2017	m	hum	T	5.24	1	1		5	24	50	0.02	0.02	0.1	0.48	1
G	46	2017	m	hum	G	6.03	0	0		12	14	48	0	0	0.25	0.291666667	0.96
G	47	2017	f	hum	T	7.15	16	16		9	24	50	0.32	0.32	0.18	0.48	1
G	48	2017	f	hum	T	5.54	7	7		11	12	50	0.14	0.14	0.22	0.24	1
G	49	2017	f	hum	G	7.24	1	1		9	34	49	0.020408163	0.020408163	0.183673469	0.693877551	0.98
G	50	2017	f	hum	M	5.56	9	9		9	23	47	0.191489362	0.191489362	0.191489362	0.489361702	0.94
G	51	2017	f	hum	T	6.4	9	9		14	3	42	0.214285714	0.214285714	0.333333333	0.071428571	0.84
G	52	2017	m	hum	M	7.43	14	14		4	19	50	0.28	0.28	0.08	0.38	1
G	53	2017	m	hum	M	7.31	20	20		0	16	43	0.465116279	0.465116279	0	0.372093023	0.86
W	55	2017	f	hum	M	7.29	9	9		7	11	41	0.219512195	0.219512195	0.170731707	0.268292683	0.82
W	56	2017	m	hum	G	5.62	0	0		0	25	49	0	0	0	0.510204082	0.98
W	57	2017	f	hum	M	7.77	5	5		5	27	49	0.102040816	0.102040816	0.102040816	0.551020408	0.98
W	58	2017	f	hum	W	6.4	0	0		0	42	50	0	0	0	0.84	1
W	59	2017	m	hum	T	7.15	2	2		13	22	50	0.04	0.04	0.26	0.44	1
W	60	2017	f	hum	T	7.07	7	7		2	0	39	0.179487179	0.179487179	0.051282051	0	0.78
G	61	2017	m	hum	W	6.32	3	3		3	21	38	0.078947368	0.078947368	0.078947368	0.552631579	0.76
G	62	2017	f	hum	T	7.15	9	9		5	21	41	0.219512195	0.219512195	0.12195122	0.512195122	0.82
W	63	2017	f	hum	M	8.41	4	4		10	12	47	0.085106383	0.085106383	0.212765957	0.255319149	0.94
W	64	2017	f	hum	M	8.09	23	23		6	0	43	0.534883721	0.534883721	0.139534884	0	0.86
W	65	2017	m	hum	M	4.87	4	4		8	14	47	0.085106383	0.085106383	0.170212766	0.29787234	0.94
W	66	2017	m	hum	G	7.93	1	1		2	2	49	0.020408163	0.020408163	0.040816327	0.040816327	0.98
W	67	2017	m	hum	M	7.52	2	2		5	5	45	0.044444444	0.044444444	0.111111111	0.111111111	0.9
W	68	2017	m	hum	W	6.32	1	1		6	11	43	0.023255814	0.023255814	0.139534884	0.255813953	0.86
W	69	2017	f	hum	T	7.07	1	1		9	17	47	0.021276596	0.021276596	0.191489362	0.361702128	0.94
W	70	2017	f	hum	M	7.26	7	7		7	16	44	0.159090909	0.159090909	0.159090909	0.363636364	0.88
G	71	2017	m	hum	W	6.38	15	15		17	15	49	0.306122449	0.306122449	0.346938776	0.306122449	0.98
G	72	2017	m	hum	W	7.41	11	11		4	30	45	0.244444444	0.244444444	0.088888889	0.666666667	0.9
G	74	2017	f	hum	W	7.24	8	8		5	32	46	0.173913043	0.173913043	0.108695652	0.695652174	0.92
G	75	2017	f	hum	G	6.97	22	22		5	18	46	0.47826087	0.47826087	0.108695652	0.391304348	0.92
W	1	2017	m	inv	W	5.94	18	18	0	18	0	46	0.391304348	0	0.391304348	0	0.92
W	2	2017	m	inv	G	5.13	7	7	1	7	9	40	0.175	0.025	0.175	0.225	0.8
W	3	2017	m	inv	G	6.42	7	7	0	7	0	30	0.233333333	0	0.233333333	0	0.6
W	4	2017	f	inv	G	6.79	16	16	0	16	21	42	0.380952381	0	0.380952381	0.5	0.84
W	5	2017	f	inv	G	6.29	14	14	2	14	13	48	0.291666667	0.041666667	0.291666667	0.270833333	0.96
W	6	2017	f	inv	G	5.66	6	6	4	6	1	33	0.181818182	0.121212121	0.181818182	0.03030303	0.66
W	7	2017	f	inv	G	5.48	1	1	0	1	0	30	0.033333333	0	0.033333333	0	0.6
W	8	2017	f	inv	W	5.71	5	5	6	5	2	31	0.161290323	0.193548387	0.161290323	0.064516129	0.62
G	9	2017	m	inv	T	5.69	8	8	1	8	17	46	0.173913043	0.02173913	0.173913043	0.369565217	0.92
G	10	2017	f	inv	T	5.46	3	3	1	3	14	50	0.06	0.02	0.06	0.28	1
G	11	2017	f	inv	G	5.44	5	5	6	5	13	42	0.119047619	0.142857143	0.119047619	0.30952381	0.84
G	12	2017	f	inv	T	4.46	14	14	9	14	27	50	0.28	0.18	0.28	0.54	1
G	13	2017	m	inv	G	5.52	10	10	2	10	26	50	0.2	0.04	0.2	0.52	1
G	14	2017	m	inv	T	6.74	9	9	4	9	24	49	0.183673469	0.081632653	0.183673469	0.489795918	0.98
G	15	2017	m	inv	G	5.88	12	12	3	12	20	50	0.24	0.06	0.24	0.4	1
G	16	2017	m	inv	G	5.51	16	16	2	16	18	50	0.32	0.04	0.32	0.36	1
G	17	2017	m	inv	G	5.87	10	10	2	10	19	50	0.2	0.04	0.2	0.38	1
G	18	2017	m	inv	G	6.3	10	10	0	10	5	50	0.2	0	0.2	0.1	1
G	19	2017	f	inv	W	5.71	0	0	3	0	20	48	0	0.0625	0	0.416666667	0.96
G	20	2017	f	inv	T	6.02	8	8	1	8	17	50	0.16	0.02	0.16	0.34	1
G	21	2017	f	inv	T	5.91	17	17	3	17	21	50	0.34	0.06	0.34	0.42	1
G	22	2017	f	inv	T	4.93	3	3	2	3	15	50	0.06	0.04	0.06	0.3	1
G	23	2017	f	inv	T	5.98	6	6	3	6	6	46	0.130434783	0.065217391	0.130434783	0.130434783	0.92
G	24	2017	f	inv	G	5.56	6	6	3	6	12	43	0.139534884	0.069767442	0.139534884	0.279069767	0.86
G	25	2017	f	inv	T	6.5	14	14	2	14	17	45	0.311111111	0.044444444	0.311111111	0.377777778	0.9
G	26	2017	m	inv	G	7.13	9	9	3	9	16	46	0.195652174	0.065217391	0.195652174	0.347826087	0.92
G	27	2017	m	inv	G	5.78	0	0	4	0	32	50	0	0.08	0	0.64	1
G	28	2017	m	inv	G	6.63	5	5	2	5	19	48	0.104166667	0.041666667	0.104166667	0.395833333	0.96
W	29	2017	f	inv	G	5.92	2	2	0	2	13	50	0.04	0	0.04	0.26	1
W	30	2017	f	inv	G	5.21	11	11	0	11	14	45	0.244444444	0	0.244444444	0.311111111	0.9
W	31	2017	m	inv	G	6.57	3	3	0	3	21	50	0.06	0	0.06	0.42	1
W	32	2017	m	inv	G	6.27	7	7	0	7	13	50	0.14	0	0.14	0.26	1
W	33	2017	m	inv	T	6.62	10	10	0	10	17	49	0.204081633	0	0.204081633	0.346938776	0.98
W	34	2017	m	inv	T	4.51	7	7	2	7	11	36	0.194444444	0.055555556	0.194444444	0.305555556	0.72
W	35	2017	m	inv	T	7.09	3	3	0	3	5	50	0.06	0	0.06	0.1	1
W	36	2017	m	inv	T	6.22	14	14	0	14	12	46	0.304347826	0	0.304347826	0.260869565	0.92
W	37	2017	m	inv	T	5.46	14	14	0	14	24	50	0.28	0	0.28	0.48	1
W	38	2017	m	inv	G	6.42	2	2	0	2	19	50	0.04	0	0.04	0.38	1
W	39	2017	f	inv	G	5.44	5	5	0	5	13	38	0.131578947	0	0.131578947	0.342105263	0.76
W	40	2017	f	inv	G	5.56	0	0	2	0	29	47	0	0.042553191	0	0.617021277	0.94
W	41	2017	m	inv	G	5.51	5	5	4	5	20	40	0.125	0.1	0.125	0.5	0.8
W	42	2017	m	inv	G	5.87	4	4	0	4	17	45	0.088888889	0	0.088888889	0.377777778	0.9
W	43	2017	m	inv	G	5.52	2	2	7	2	12	43	0.046511628	0.162790698	0.046511628	0.279069767	0.86
G	44	2017	m	inv	G	6.3	12	12	8	12	12	45	0.266666667	0.177777778	0.266666667	0.266666667	0.9
G	45	2017	m	inv	T	6.74	5	5	1	5	24	50	0.1	0.02	0.1	0.48	1
G	46	2017	m	inv	G	5.88	12	12	0	12	14	48	0.25	0	0.25	0.291666667	0.96
G	47	2017	f	inv	G	6.29	9	9	16	9	24	50	0.18	0.32	0.18	0.48	1
G	48	2017	f	inv	G	5.48	11	11	7	11	12	50	0.22	0.14	0.22	0.24	1
G	49	2017	f	inv	G	5.66	9	9	1	9	34	49	0.183673469	0.020408163	0.183673469	0.693877551	0.98
G	50	2017	f	inv	W	6.55	9	9	9	9	23	47	0.191489362	0.191489362	0.191489362	0.489361702	0.94
G	51	2017	f	inv	T	6.02	14	14	9	14	3	42	0.333333333	0.214285714	0.333333333	0.071428571	0.84
G	52	2017	m	inv	G	5.88	4	4	14	4	19	50	0.08	0.28	0.08	0.38	1
G	53	2017	m	inv	T	6.22	0	0	20	0	16	43	0	0.465116279	0	0.372093023	0.86
W	55	2017	f	inv	T	5.91	7	7	9	7	11	41	0.170731707	0.219512195	0.170731707	0.268292683	0.82
W	56	2017	m	inv	G	5.56	0	0	0	0	25	49	0	0	0	0.510204082	0.98
W	57	2017	f	inv	T	4.93	5	5	5	5	27	49	0.102040816	0.102040816	0.102040816	0.551020408	0.98
W	58	2017	f	inv	T	4.46	0	0	0	0	42	50	0	0	0	0.84	1
W	59	2017	m	inv	T	5.69	13	13	2	13	22	50	0.26	0.04	0.26	0.44	1
W	60	2017	f	inv	G	5.88	2	2	7	2	0	39	0.051282051	0.179487179	0.051282051	0	0.78
G	61	2017	m	inv	G	7.13	3	3	3	3	21	38	0.078947368	0.078947368	0.078947368	0.552631579	0.76
G	62	2017	f	inv	G	5.48	5	5	9	5	21	41	0.12195122	0.219512195	0.12195122	0.512195122	0.82
W	63	2017	f	inv	T	6.08	10	10	4	10	12	47	0.212765957	0.085106383	0.212765957	0.255319149	0.94
W	64	2017	f	inv	T	6.07	6	6	23	6	0	43	0.139534884	0.534883721	0.139534884	0	0.86
W	65	2017	m	inv	T	5.83	8	8	4	8	14	47	0.170212766	0.085106383	0.170212766	0.29787234	0.94
W	66	2017	m	inv	T	5.72	2	2	1	2	2	49	0.040816327	0.020408163	0.040816327	0.040816327	0.98
W	67	2017	m	inv	T	5.85	5	5	2	5	5	45	0.111111111	0.044444444	0.111111111	0.111111111	0.9
W	68	2017	m	inv	T	6.1	6	6	1	6	11	43	0.139534884	0.023255814	0.139534884	0.255813953	0.86
W	69	2017	f	inv	T	5.72	9	9	1	9	17	47	0.191489362	0.021276596	0.191489362	0.361702128	0.94
W	70	2017	f	inv	T	5.5	7	7	7	7	16	44	0.159090909	0.159090909	0.159090909	0.363636364	0.88
G	71	2017	m	inv	T	6.09	17	17	15	17	15	49	0.346938776	0.306122449	0.346938776	0.306122449	0.98
G	72	2017	m	inv	T	6.13	4	4	11	4	30	45	0.088888889	0.244444444	0.088888889	0.666666667	0.9
G	74	2017	f	inv	T	6.36	5	5	8	5	32	46	0.108695652	0.173913043	0.108695652	0.695652174	0.92
G	75	2017	f	inv	T	6.87	5	5	22	5	18	46	0.108695652	0.47826087	0.108695652	0.391304348	0.92
W	1	2017	m	int	W	5.3	0	0	0	18	0	46	0	0	0.391304348	0	0.92
W	2	2017	m	int	G	5.62	9	9	1	7	9	40	0.225	0.025	0.175	0.225	0.8
W	3	2017	m	int	W	6.11	0	0	0	7	0	30	0	0	0.233333333	0	0.6
W	4	2017	f	int	M	5.95	21	21	0	16	21	42	0.5	0	0.380952381	0.5	0.84
W	5	2017	f	int	M	5.5	13	13	2	14	13	48	0.270833333	0.041666667	0.291666667	0.270833333	0.96
W	6	2017	f	int	G	4.64	1	1	4	6	1	33	0.03030303	0.121212121	0.181818182	0.03030303	0.66
W	7	2017	f	int	W	4.48	0	0	0	1	0	30	0	0	0.033333333	0	0.6
W	8	2017	f	int	W	5.16	2	2	6	5	2	31	0.064516129	0.193548387	0.161290323	0.064516129	0.62
G	9	2017	m	int	G	6.12	17	17	1	8	17	46	0.369565217	0.02173913	0.173913043	0.369565217	0.92
G	10	2017	f	int	G	6.8	14	14	1	3	14	50	0.28	0.02	0.06	0.28	1
G	11	2017	f	int	T	5.15	13	13	6	5	13	42	0.30952381	0.142857143	0.119047619	0.30952381	0.84
G	12	2017	f	int	M	5.79	27	27	9	14	27	50	0.54	0.18	0.28	0.54	1
G	13	2017	m	int	W	6.34	26	26	2	10	26	50	0.52	0.04	0.2	0.52	1
G	14	2017	m	int	G	6.64	24	24	4	9	24	49	0.489795918	0.081632653	0.183673469	0.489795918	0.98
G	15	2017	m	int	W	5.09	20	20	3	12	20	50	0.4	0.06	0.24	0.4	1
G	16	2017	m	int	M	7	18	18	2	16	18	50	0.36	0.04	0.32	0.36	1
G	17	2017	m	int	W	6.63	19	19	2	10	19	50	0.38	0.04	0.2	0.38	1
G	18	2017	m	int	G	4.95	5	5	0	10	5	50	0.1	0	0.2	0.1	1
G	19	2017	f	int	G	5.62	20	20	3	0	20	48	0.416666667	0.0625	0	0.416666667	0.96
G	20	2017	f	int	W	4.88	17	17	1	8	17	50	0.34	0.02	0.16	0.34	1
G	21	2017	f	int	M	5.94	21	21	3	17	21	50	0.42	0.06	0.34	0.42	1
G	22	2017	f	int	M	5.09	15	15	2	3	15	50	0.3	0.04	0.06	0.3	1
G	23	2017	f	int	G	5.26	6	6	3	6	6	46	0.130434783	0.065217391	0.130434783	0.130434783	0.92
G	24	2017	f	int	W	4.88	12	12	3	6	12	43	0.279069767	0.069767442	0.139534884	0.279069767	0.86
G	25	2017	f	int	G	5.99	17	17	2	14	17	45	0.377777778	0.044444444	0.311111111	0.377777778	0.9
G	26	2017	m	int	M	5.91	16	16	3	9	16	46	0.347826087	0.065217391	0.195652174	0.347826087	0.92
G	27	2017	m	int	M	4.8	32	32	4	0	32	50	0.64	0.08	0	0.64	1
G	28	2017	m	int	M	5.7	19	19	2	5	19	48	0.395833333	0.041666667	0.104166667	0.395833333	0.96
W	29	2017	f	int	T	6.31	13	13	0	2	13	50	0.26	0	0.04	0.26	1
W	30	2017	f	int	T	5.25	14	14	0	11	14	45	0.311111111	0	0.244444444	0.311111111	0.9
W	31	2017	m	int	T	5.66	21	21	0	3	21	50	0.42	0	0.06	0.42	1
W	32	2017	m	int	T	6.45	13	13	0	7	13	50	0.26	0	0.14	0.26	1
W	33	2017	m	int	G	5.38	17	17	0	10	17	49	0.346938776	0	0.204081633	0.346938776	0.98
W	34	2017	m	int	G	5.02	11	11	2	7	11	36	0.305555556	0.055555556	0.194444444	0.305555556	0.72
W	35	2017	m	int	G	5.67	5	5	0	3	5	50	0.1	0	0.06	0.1	1
W	36	2017	m	int	G	4.73	12	12	0	14	12	46	0.260869565	0	0.304347826	0.260869565	0.92
W	37	2017	m	int	G	5.82	24	24	0	14	24	50	0.48	0	0.28	0.48	1
W	38	2017	m	int	G	5.45	19	19	0	2	19	50	0.38	0	0.04	0.38	1
W	39	2017	f	int	G	6.15	13	13	0	5	13	38	0.342105263	0	0.131578947	0.342105263	0.76
W	40	2017	f	int	G	5.73	29	29	2	0	29	47	0.617021277	0.042553191	0	0.617021277	0.94
W	41	2017	m	int	G	6.93	20	20	4	5	20	40	0.5	0.1	0.125	0.5	0.8
W	42	2017	m	int	G	4.59	17	17	0	4	17	45	0.377777778	0	0.088888889	0.377777778	0.9
W	43	2017	m	int	G	5.14	12	12	7	2	12	43	0.279069767	0.162790698	0.046511628	0.279069767	0.86
G	44	2017	m	int	G	5.5	12	12	8	12	12	45	0.266666667	0.177777778	0.266666667	0.266666667	0.9
G	45	2017	m	int	G	6.07	24	24	1	5	24	50	0.48	0.02	0.1	0.48	1
G	46	2017	m	int	G	5.54	14	14	0	12	14	48	0.291666667	0	0.25	0.291666667	0.96
G	47	2017	f	int	G	5.69	24	24	16	9	24	50	0.48	0.32	0.18	0.48	1
G	48	2017	f	int	W	5.98	12	12	7	11	12	50	0.24	0.14	0.22	0.24	1
G	49	2017	f	int	W	5.24	34	34	1	9	34	49	0.693877551	0.020408163	0.183673469	0.693877551	0.98
G	50	2017	f	int	T	6.31	23	23	9	9	23	47	0.489361702	0.191489362	0.191489362	0.489361702	0.94
G	51	2017	f	int	M	4.39	3	3	9	14	3	42	0.071428571	0.214285714	0.333333333	0.071428571	0.84
G	52	2017	m	int	M	5.5	19	19	14	4	19	50	0.38	0.28	0.08	0.38	1
G	53	2017	m	int	M	6	16	16	20	0	16	43	0.372093023	0.465116279	0	0.372093023	0.86
W	55	2017	f	int	T	5.25	11	11	9	7	11	41	0.268292683	0.219512195	0.170731707	0.268292683	0.82
W	56	2017	m	int	M	5.87	25	25	0	0	25	49	0.510204082	0	0	0.510204082	0.98
W	57	2017	f	int	M	5.04	27	27	5	5	27	49	0.551020408	0.102040816	0.102040816	0.551020408	0.98
W	58	2017	f	int	M	5.5	42	42	0	0	42	50	0.84	0	0	0.84	1
W	59	2017	m	int	T	5.66	22	22	2	13	22	50	0.44	0.04	0.26	0.44	1
W	60	2017	f	int	W	5.84	0	0	7	2	0	39	0	0.179487179	0.051282051	0	0.78
G	61	2017	m	int	W	6.56	21	21	3	3	21	38	0.552631579	0.078947368	0.078947368	0.552631579	0.76
G	62	2017	f	int	W	5.31	21	21	9	5	21	41	0.512195122	0.219512195	0.12195122	0.512195122	0.82
W	63	2017	f	int	W	5.31	12	12	4	10	12	47	0.255319149	0.085106383	0.212765957	0.255319149	0.94
W	64	2017	f	int	G	6.48	0	0	23	6	0	43	0	0.534883721	0.139534884	0	0.86
W	65	2017	m	int	M	5.4	14	14	4	8	14	47	0.29787234	0.085106383	0.170212766	0.29787234	0.94
W	66	2017	m	int	W	5.08	2	2	1	2	2	49	0.040816327	0.020408163	0.040816327	0.040816327	0.98
W	67	2017	m	int	G	5.72	5	5	2	5	5	45	0.111111111	0.044444444	0.111111111	0.111111111	0.9
W	68	2017	m	int	W	6.55	11	11	1	6	11	43	0.255813953	0.023255814	0.139534884	0.255813953	0.86
W	69	2017	f	int	G	5.07	17	17	1	9	17	47	0.361702128	0.021276596	0.191489362	0.361702128	0.94
W	70	2017	f	int	G	6.37	16	16	7	7	16	44	0.363636364	0.159090909	0.159090909	0.363636364	0.88
G	71	2017	m	int	M	5.4	15	15	15	17	15	49	0.306122449	0.306122449	0.346938776	0.306122449	0.98
G	72	2017	m	int	W	6.04	30	30	11	4	30	45	0.666666667	0.244444444	0.088888889	0.666666667	0.9
G	74	2017	f	int	W	5.8	32	32	8	5	32	46	0.695652174	0.173913043	0.108695652	0.695652174	0.92
G	75	2017	f	int	W	5.31	18	18	22	5	18	46	0.391304348	0.47826087	0.108695652	0.391304348	0.92
W	107	2018	f	ves	W	4.16	26	26	5	0	11	42	0.619047619				0.84
W	108	2018	m	ves	G	4.37	12	12	21	0	17	50	0.24				1
W	109	2018	m	ves	G	5.55	24	24	4	4	10	42	0.571428571				0.84
W	110	2018	m	ves	G	4.56	28	28	10	1	11	50	0.56				1
W	111	2018	f	ves	G	4.94	29	29	6	4	9	48	0.604166667				0.96
W	112	2018	m	ves	G	4.25	17	17	8	8	12	45	0.377777778				0.9
G	113	2018	f	ves	G	4.91	2	2	19	2	24	47	0.042553191				0.94
G	114	2018	m	ves	W	4.81	4	4	20	5	16	45	0.088888889				0.9
W	107	2018	f	hum	M	6.06	5	26	5	0	11	42	0.119047619	0.119047619			0.84
W	108	2018	m	hum	G	7.17	21	12	21	0	17	50	0.42	0.42			1
W	109	2018	m	hum	G	8.26	4	24	4	4	10	42	0.095238095	0.095238095			0.84
W	110	2018	m	hum	G	6.38	10	28	10	1	11	50	0.2	0.2			1
W	111	2018	f	hum	G	7.03	6	29	6	4	9	48	0.125	0.125			0.96
W	112	2018	m	hum	G	7.29	8	17	8	8	12	45	0.177777778	0.177777778			0.9
G	113	2018	f	hum	G	5.86	19	2	19	2	24	47	0.404255319	0.404255319			0.94
G	114	2018	m	hum	W	5.96	20	4	20	5	16	45	0.444444444	0.444444444			0.9
W	107	2018	f	inv	G	5.91	0	26	5	0	11	42	0		0		0.84
W	108	2018	m	inv	G	6.68	0	12	21	0	17	50	0		0		1
W	109	2018	m	inv	G	6.34	4	24	4	4	10	42	0.095238095		0.095238095		0.84
W	110	2018	m	inv	G	6.01	1	28	10	1	11	50	0.02		0.02		1
W	111	2018	f	inv	M	4.68	4	29	6	4	9	48	0.083333333		0.083333333		0.96
W	112	2018	m	inv	G	6.63	8	17	8	8	12	45	0.177777778		0.177777778		0.9
G	113	2018	f	inv	M	6.44	2	2	19	2	24	47	0.042553191		0.042553191		0.94
G	114	2018	m	inv	G	6.17	5	4	20	5	16	45	0.111111111		0.111111111		0.9
W	107	2018	f	int	M	6.13	11	26	5	0	11	42	0.261904762	0.119047619	0	0.261904762	0.84
W	108	2018	m	int	G	7.04	17	12	21	0	17	50	0.34	0.42	0	0.34	1
W	109	2018	m	int	G	6.76	10	24	4	4	10	42	0.238095238	0.095238095	0.095238095	0.238095238	0.84
W	110	2018	m	int	G	6.1	11	28	10	1	11	50	0.22	0.2	0.02	0.22	1
W	111	2018	f	int	G	6.47	9	29	6	4	9	48	0.1875	0.125	0.083333333	0.1875	0.96
W	112	2018	m	int	G	7.06	12	17	8	8	12	45	0.266666667	0.177777778	0.177777778	0.266666667	0.9
G	113	2018	f	int	G	5.91	24	2	19	2	24	47	0.510638298	0.404255319	0.042553191	0.510638298	0.94
G	114	2018	m	int	G	6.34	16	4	20	5	16	45	0.355555556	0.444444444	0.111111111	0.355555556	0.9
