# Supplementary material for: Competition among host‐specific lineages of Poecilochirus carabi mites influences the extent of co‐adaptation with their Nicrophorus vespilloides burying beetle hosts
Source: Ecol Evol. 2024 Jan 7;14(1):e10837. doi: 10.1002/ece3.10837 (PMC10771929; doi:10.1002/ece3.10837)
Supplement: Supplementary file 1 — Appendix S1 [file ECE3-14-e10837-s001.zip › g_mite.csv]

tr	wt	mfamily	ffamily	mmite	fmite	mitenum	broodsize	broodmass	larvaldensity	yield
ves	17.64	14	27	50	27	77	33	5.67	1.870748299	0.171818182
ves	15.26	18	40	2	23	25	36	4.7284	2.359108781	0.131344444
ves	15.64	27	15	61	39	100	32	4.1948	2.046035806	0.1310875
ves	16.45	41	19	44	43	87	21	4.1796	1.276595745	0.199028571
ves	18.41	18	41	26	26	52	32	5.0097	1.738185769	0.156553125
ves	15.98	42	41	59	58	117	36	4.8831	2.25281602	0.135641667
ves	15.43	30	29	80	40	120	33	3.9348	2.138690862	0.119236364
ves	15.04	26	19	20	34	54	24	3.7214	1.595744681	0.155058333
ves	15.16	31	33	36	52	88	32	5.59	2.110817942	0.1746875
ves	17.7	11	23	104	57	161	3	0.5955	0.169491525	0.1985
ves	15.54	29	31	21	17	38	29	4.2154	1.866151866	0.145358621
ves	15.51	28	14	109	168	277	20	2.7381	1.289490651	0.136905
ves	17.12	31	14	76	22	98	37	5.4682	2.161214953	0.147789189
ves	18.57	15	25	44	2	46	20	4.1674	1.077005924	0.20837
ves	16.46	42	9	57	65	122	18	3.7584	1.093560146	0.2088
ves	18.67	34	9	43	14	57	29	5.8818	1.553294055	0.20282069
ves	19.55	40	16	57	4	61	22	4.83	1.125319693	0.219545455
ves	19.15	34	26	65	107	172	21	4.361	1.096605744	0.207666667
ves	19.86	11	16	36	15	51	38	6.6555	1.913393756	0.175144737
ves	17.11	11	20	3	5	8	25	4.7934	1.46113384	0.191736
ves	19.88	25	20	72	21	93	29	5.3076	1.458752515	0.18302069
ves	15.71	5	25	118	5	123	12	2.5902	0.763844685	0.21585
ves	15.68	5	26	29	8	37	41	3.8201	2.614795918	0.093173171
ves	17.55	30	31	26	41	67	35	5.2442	1.994301994	0.149834286
mix	16.93	15	5	1	0	1	17	3.4233	1.004134672	0.201370588
mix	18.63	2	7	1	0	1	33	5.5343	1.771336554	0.167706061
mix	17.88	29	31	3	0	3	38	5.4443	2.125279642	0.143271053
mix	18.8	42	40	3	30	33	19	3.9679	1.010638298	0.208836842
mix	15.7	32	34	0	15	15	0	0
mix	15.96	32	25	0	0	0	0	0
mix	15.86	42	34	0	1	1	16	3.5337	1.008827238	0.22085625
mix	18.98	4	31	1	1	2	35	5.8414	1.844046365	0.166897143
mix	15.82	41	18	33	21	54	33	4.6321	2.08596713	0.140366667
mix	18.84	16	12	4	1	5	12	2.8579	0.636942675	0.238158333
mix	16.23	33	7	0	4	4	24	3.8063	1.478743068	0.158595833
mix	17.41	2	23	9	2	11	31	4.433	1.78058587	0.143
mix	19.01	9	23	17	14	31	22	5.0019	1.157285639	0.227359091
mix	16.35	11	34	0	0	0	8	2.0158	0.489296636	0.251975
mix	18.11	33	27	40	32	72	27	4.6385	1.490889012	0.171796296
mix	18.21	33	25	3	16	19	10	2.2743	0.549148819	0.22743
ves	19.55	4	25	13	0	13	23	4.2767	1.176470588	0.185943478
ves	17.64	26	31	13	32	45	31	4.786	1.757369615	0.154387097
ves	19.13	23	40	27	48	75	37	5.5179	1.934134867	0.149132432
ves	20.4	41	2	100	42	142	28	5.0976	1.37254902	0.182057143
ves	19.3	19	20	41	31	72	23	4.4185	1.191709845	0.192108696
ves	20.43	42	33	14	53	67	23	4.8432	1.125795399	0.210573913
ves	17.84	2	42	17	40	57	23	4.6158	1.289237668	0.200686957
ves	17.9	42	34	52	38	90	8	1.7355	0.446927374	0.2169375
ves	20.34	32	12	39	40	79	31	5.6437	1.524090462	0.182054839
mix	19.28	7	23	38	48	86	0	0
mix	17.78	2	41	15	40	55	22	4.2237	1.237345332	0.191986364
mix	16.43	25	19	27	8	35	16	3.3392	0.973828363	0.2087
mix	18.38	41	31	20	32	52	20	4.0448	1.088139282	0.20224
mix	17.82	19	18	9	51	60	16	3.6171	0.897867565	0.22606875
mix	19.63	19	15	58	8	66	19	4.2259	0.967906266	0.222415789
mix	16.82	19	40	24	33	57	0	0
mix	19.81	31	23	9	90	99	18	4.0366	0.908632004	0.224255556
mix	19.15	36	11	46	7	53	21	4.3615	1.096605744	0.207690476
mix	18.12	34	33	1	9	10	18	3.9887	0.993377483	0.221594444
mix	18.24	36	11	13	7	20	29	5.4681	1.589912281	0.188555172
mix	18.62	11	15	35	12	47	25	5.0604	1.34264232	0.202416
mix	19.37	26	20	12	10	22	32	5.8058	1.652039236	0.18143125
mix	18.6	5	28	1	0	1	36	5.6734	1.935483871	0.157594444
