# Supplementary material for: Competition among host‐specific lineages of Poecilochirus carabi mites influences the extent of co‐adaptation with their Nicrophorus vespilloides burying beetle hosts
Source: Ecol Evol. 2024 Jan 7;14(1):e10837. doi: 10.1002/ece3.10837 (PMC10771929; doi:10.1002/ece3.10837)
Supplement: Supplementary file 1 — Appendix S1 [file ECE3-14-e10837-s001.zip › local_adaptation_data.csv]

wt	bl	beetle	mite	male	female	msize	fsize	mmite	fmite	mitenum	logmitenum	broodsize	broodmass	yield	density	clutchsize
16.26	1	G	G			5.14	5.09	64	79	143	2.158362492	9	1.9684	0.218711111	0.553505535	14
16.5	1	G	G			5.33	4.82	57	52	109	2.041392685	21	2.7652	0.13167619	1.272727273	23
16.03	1	G	G			5.04	4.99	45	116	161	2.209515015	11	2.0845	0.1895	0.68621335	11
16.64	1	G	G			5.28	5.37	68	42	110	2.045322979	19	2.2692	0.119431579	1.141826923	28
14.87	1	G	G			5.27	4.82	260	146	406	2.609594409	1	0.12	0.12	0.067249496	7
15.94	1	G	G			5.17	4.99	201	112	313	2.496929648	5	0.6636	0.13272	0.313676286	7
16.81	1	G	G				4.71	58	87	145	2.164352856	18	2.5609	0.142272222	1.070791196	17
15.97	1	G	G			4.94	4.33	133	63	196	2.294466226	12	2.387	0.198916667	0.751408892	9
16.85	1	G	G			4.6	5.07	26	53	79	1.903089987	25	3.8549	0.154196	1.483679525	24
16.47	1	G	G			4.67	5.34	24	51	75	1.880813592	28	3.6687	0.131025	1.700060716	9
16.95	1	G	G			5.09	5.46	12	82	94	1.977723605	22	2.9655	0.134795455	1.297935103	30
15.33	1	G	G			5.64	4.84	106	81	187	2.274157849	18	2.3051	0.128061111	1.174168297	22
17.83	1	G	G			4.44	4.71	41	71	112	2.053078443	25	3.58	0.1432	1.402131239	9
18.56	1	G	G			4.55	4.64	94	62	156	2.195899652	8	1.308	0.1635	0.431034483	12
17.63	1	G	G			5.22	5.05	59	84	143	2.158362492	15	2.0782	0.138546667	0.850822462	19
18.74	1	G	G			4.9	4.41	313	131	444	2.648360011	10	1.8001	0.18001	0.53361793	10
17.58	1	G	G			5.12	4.56	60	49	109	2.041392685	18	3.0897	0.17165	1.023890785	13
17.28	1	G	G			5.48	5.52	36	45	81	1.913813852	24	3.4513	0.143804167	1.388888889	13
18.01	1	G	G			4.87	4.99	39	33	72	1.86332286	28	4.2553	0.151975	1.554691838	17
17.61	1	G	G			5.11	4.84	35	45	80	1.908485019	24	3.0799	0.128329167	1.36286201	20
18.65	1	G	G			5.11	4.56	47	18	65	1.819543936	25	3.3451	0.133804	1.340482574	19
18.72	1	G	G			5.29	5	231	115	346	2.540329475	9	1.4935	0.165944444	0.480769231	23
16.34	1	G	G			4.91	5.39	104	106	210	2.324282455	21	2.7976	0.133219048	1.285189718	26
15.81	1	G	G			4.84	5.18	54	57	111	2.049218023	20	2.3667	0.118335	1.265022138	12
15.99	1	G	G			5.09	4.54	213		213	2.330413773	13	1.8372	0.141323077	0.81300813	3
16.24	1	G	G			4.89	4.86	47	56	103	2.017033339	22	3.4767	0.158031818	1.354679803	19
15.59	1	G	G			5.58	5.03	36	57	93	1.973127854	16	1.9811	0.12381875	1.02629891	21
16.62	1	G	G			5.56	4.9	59	36	95	1.982271233	5	0.9844	0.19688	0.300842359	12
18.75	1	G	G			5.4	4.6	167	196	363	2.561101384	15	2.0145	0.1343	0.8	15
17.62	1	G	G			4.96	5.46	122	102	224	2.352182518	2	0.3371	0.16855	0.113507378	13
18.55	1	G	G			5.49	5.35	51	79	130	2.117271296	6	1.2328	0.205466667	0.323450135	26
16.95	1	G	G			4.95	4.95	63	54	117	2.071882007	17	2.9952	0.176188235	1.002949853	9
16.14	1	W	W			5.25	5.42	40	57	97	1.991226076	24	2.758	0.114916667	1.486988848	25
16.54	1	W	W			4.98	5.11	96	78	174	2.243038049	28	3.0555	0.109125	1.69286578	13
16.6	1	W	W			5	5.08	38	43	81	1.913813852	20	3.1592	0.15796	1.204819277	1
16.45	1	W	W			5.01	5.57	69	112	181	2.260071388	18	2.6574	0.147633333	1.094224924	16
17.84	1	W	W			5.37	5.07	138	101	239	2.380211242	20	2.4281	0.121405	1.121076233	19
19.74	1	W	W			4.32	4.68	81	104	185	2.269512944	16	3.0431	0.19019375	0.810536981	5
17.18	1	W	W			4.79	4.98	57	47	104	2.021189299	25	3.6911	0.147644	1.455180442	14
17.43	1	W	W			5.16	4.85	55	51	106	2.029383778	16	2.046	0.127875	0.917957544	0
18.67	1	W	W			4.92	4.67	61	31	92	1.968482949	22	3.5331	0.160595455	1.178361007	16
17.27	1	W	W			5.63	4.78	133	28	161	2.209515015	28	4.5053	0.160903571	1.621308628	16
16.9	1	W	W			5.04	4.86	100	44	144	2.161368002	11	2.5413	0.231027273	0.650887574	6
16.86	1	W	W			5.32	4.15	28	31	59	1.77815125	27	3.3831	0.1253	1.601423488	2
17.91	1	W	W			4.68	4.98	20	27	47	1.681241237	14	2.8673	0.204807143	0.781686209	5
17.11	1	W	W			4.69	4.66	103	89	192	2.285557309	2	0.4265	0.21325	0.116890707	2
17.48	1	W	W			5.32	5.3	72	24	96	1.986771734	26	4.3828	0.168569231	1.487414188	10
16.57	1	W	W			5.38	4.91	70	18	88	1.949390007	22	3.2494	0.1477	1.327700664	30
16.68	1	W	W			4.82	3.98	47	4	51	1.716003344	18	2.8012	0.155622222	1.079136691	17
16.38	1	W	W			5.06	5.43	10	15	25	1.414973348	20	3.2734	0.16367	1.221001221	0
15.23	1	W	W			5.47	4.44	57	56	113	2.056904851	14	1.686	0.120428571	0.919238345	8
15.81	1	W	W			4.45	4.24	2	3	5	0.77815125	23	3.0868	0.134208696	1.454775459	7
16.84	1	W	W			4.69	5.55	63	31	94	1.977723605	24	2.8498	0.118741667	1.425178147	11
15.72	1	W	W			4.78	4.81	89	64	153	2.187520721	8	1.4855	0.1856875	0.508905852	0
17.28	1	W	W			5.03	5.15	151	19	170	2.23299611	27	3.6382	0.134748148	1.5625	22
16.97	1	W	W			5.14	4.97	255	67	322	2.509202522	5	1.0077	0.20154	0.294637596	18
18.31	1	W	W			5.03	4.6	73	65	138	2.1430148	24	3.293	0.137208333	1.310759148	23
17.12	1	W	W			5.03	5	46	50	96	1.986771734	21	3.0908	0.147180952	1.226635514	15
17.48	1	W	W			5.05	4.83	59	40	99	2	16	2.8159	0.17599375	0.915331808	9
17.61	1	W	W			4.75	5.33	16	38	54	1.740362689	23	3.1617	0.137465217	1.306076093	18
17.63	1	W	W			5.31	5.06	94	54	148	2.173186268	24	3.4667	0.144445833	1.361315939	27
17.89	1	W	W			4.53	5.21	70	70	140	2.149219113	22	4.0208	0.182763636	1.229737283	23
17.86	1	W	W			5.48	5.19	61	61	122	2.089905111	12	2.2204	0.185033333	0.671892497	8
16.42	1	G	W			4.67	5.29	36	10	46	1.672097858	18	2.9768	0.165377778	1.096224117	15
16.56	1	G	W			5.09	4.96	61	27	88	1.949390007	19	3.2756	0.1724	1.147342995	3
16.35	1	G	W			5.08	5.01	88	87	175	2.245512668	20	2.7471	0.137355	1.22324159	15
16.69	1	G	W			5.43	4.97	95	19	114	2.06069784	24	3.3636	0.14015	1.437986818	7
14.85	1	G	W			5.24	5.02	41	47	88	1.949390007	11	2.0356	0.185054545	0.740740741	9
17.46	1	G	W			5.23	4.7	96	28	124	2.096910013	17	2.9681	0.174594118	0.973654066	2
18.75	1	G	W			4.28	5.3	48	57	105	2.025305865	29	4.4935	0.154948276	1.546666667	26
18.36	1	G	W			4.98	4.99	21	37	58	1.770852012	14	3.1201	0.222864286	0.762527233	4
15.13	1	G	W			5.61	5.54	52	30	82	1.919078092	23	3.0079	0.130778261	1.520158625	26
16.63	1	G	W			5.07	5.15	79	29	108	2.037426498	21	3.1819	0.151519048	1.262778112	7
16.1	1	G	W			5.48	4.81	86	73	159	2.204119983	9	1.6809	0.186766667	0.559006211	10
16.64	1	G	W			5.41	5.2	58	14	72	1.86332286	26	3.449	0.132653846	1.5625	8
16.71	1	G	W			4.86		34		34	1.544068044	14	2.7596	0.197114286	0.837821664	16
15.93	1	G	W			4.86	4.75	56	35	91	1.963787827	5	1.1508	0.23016	0.313873195	3
14.86	1	G	W			4.82	5.16	89	54	143	2.158362492	6	1.2105	0.20175	0.403768506	2
16.76	1	G	W			5.23	4.84	75	86	161	2.209515015	4	0.721	0.18025	0.238663484	6
16.03	1	G	W			4.4	5.28	39	39	78	1.897627091	11	2.3145	0.210409091	0.68621335	9
16.22	1	G	W			5.19	5.24	52	29	81	1.913813852	24	3.4214	0.142558333	1.479654747	22
16.64	1	G	W			5.1	4.63	96	62	158	2.201397124	20	4.0577	0.202885	1.201923077	10
15.43	1	G	W			5.11	4.77	88	87	175	2.245512668	12	2.2217	0.185141667	0.777705768	5
15.93	1	G	W			4.7	4.59	38	21	59	1.77815125	38	4.3111	0.11345	2.385436284	12
15.66	1	G	W			4.14	5.72	32	49	81	1.913813852	13	2.1679	0.166761538	0.830140485	3
17.57	1	G	W			5.18	4.47	62	40	102	2.012837225	18	2.3325	0.129583333	1.024473534	8
20.56	1	G	W			4.33	4.66	87	79	166	2.222716471	28	4.4541	0.159075	1.361867704	11
17.34	1	W	G			4.95	5.06	73	25	98	1.995635195	23	3.3928	0.147513043	1.326412918	21
18.34	1	W	G			4.69	4.73	17	27	44	1.653212514	19	3.6355	0.191342105	1.035986914	9
18.63	1	W	G			4.84	4.94	48	30	78	1.897627091	14	2.8771	0.205507143	0.751476114	12
18.62	1	W	G			4.72	5.36	48	39	87	1.944482672	17	3.5167	0.206864706	0.912996778	15
17.34	1	W	G			4.87	4.8	55	25	80	1.908485019	17	2.2401	0.131770588	0.980392157	0
18.34	1	W	G			5.14		85	31	116	2.068185862	33	5.2166	0.158078788	1.799345692	16
18.59	1	W	G			5.59	5.19	146	48	194	2.290034611	30	4.0537	0.135123333	1.613770845	30
17.09	1	W	G			5.03	5.11	89	101	190	2.281033367	30	4.1294	0.137646667	1.755412522	22
19	1	W	G			5.5	5.24	110	101	211	2.326335861	21	3.6926	0.175838095	1.105263158	26
19.01	1	W	G			5.49	4.95	23	35	58	1.770852012	31	4.1961	0.135358065	1.630720673	25
19.64	1	W	G			4.6	4.63	18	14	32	1.51851394	27	4.7382	0.175488889	1.374745418	5
18.98	1	W	G			4.5	4.97	73	136	209	2.322219295	20	2.9633	0.148165	1.05374078	29
18.88	1	W	G			4.99	5.14	51	35	86	1.939519253	20	3.3312	0.16656	1.059322034	0
17.04	1	W	G			5.28	4.84	43	86	129	2.113943352	8	1.4415	0.1801875	0.469483568	0
19.83	1	W	G			5.19	4.75	33	22	55	1.748188027	25	3.4521	0.138084	1.260716087	23
20.29	1	W	G			4.77	5.56	47	27	74	1.875061263	21	3.658	0.174190476	1.034992607	0
19.48	1	W	G			5.06	5.01	17	16	33	1.531478917	31	4.2766	0.137954839	1.59137577	16
18.99	1	W	G			5.39	4.69	56	38	94	1.977723605	23	3.5441	0.154091304	1.21116377	9
18.5	1	W	G			5.61	4.65	105	90	195	2.292256071	21	3.7031	0.176338095	1.135135135	21
20.15	1	W	G			5.19	5.31	125	45	170	2.23299611	21	4.4477	0.211795238	1.042183623	17
17.47	1	W	G			4.91	4.72	92	77	169	2.230448921	13	2.655	0.204230769	0.744132799	16
18.99	1	W	G			5.01	5.38	23	52	75	1.880813592	31	4.6342	0.149490323	1.632438125	17
17.93	1	W	G			4.86	5.37	66	51	117	2.071882007	26	3.7692	0.144969231	1.450083659	16
16.14	1	W	G			5.03	5.22	131	79	210	2.324282455	12	2.1538	0.179483333	0.743494424	27
17.29	1	W	G			5.21	4.9	84	73	157	2.198657087	15	1.8616	0.124106667	0.867553499	0
16.01	1	W	G			4.72	5.14	180	37	217	2.338456494	18	3.0761	0.170894444	1.124297314	13
15.67	1	W	G			4.96	5.06	41	63	104	2.021189299	23	3.8286	0.16646087	1.467772814	12
14.68	9	W	W	W28	W25	3.98	4.11	42	21	63	1.806179974	32	3.26	0.101875	2.179836512	6
15.13	9	W	G	W08	W15	4.45	4.75	54	88	142	2.155336037	6	1.4743	0.245716667	0.39656312	13
15.26	9	G	G	G20	G21	5.19	5.1	163	124	287	2.459392488	25	3.0658	0.122632	1.638269987	27
15.27	9	W	W	W12	W21	4.06	4.45	41	12	53	1.73239376	30	4.1917	0.139723333	1.964636542	20
15.29	9	W	G	W09	W24	4.53	4.68	52	27	79	1.903089987	19	3.7865	0.199289474	1.24264225	7
15.3	9	W	G	W17	W21	3.77	4.63	62	40	102	2.012837225	23	3.6426	0.158373913	1.503267974	15
15.46	9	G	G	G03	G09	4.73	5.35	123	93	216	2.336459734	37	4.3685	0.118067568	2.393272962	33
15.48	9	G	G	G03	G06	4.59	4.76	29	71	100	2.004321374	21	4.5078	0.214657143	1.356589147	9
15.51	9	W	W	W31	W10	4.84	4.25	70	22	92	1.968482949	29	4.0667	0.140231034	1.869761444	9
15.56	9	W	W	W10	W31	4.56	4.57	3	16	19	1.301029996	24	3.9572	0.164883333	1.542416452	9
15.72	9	W	W	W10	W14	4.65	4.9	16	16	32	1.51851394	31	4.5977	0.148312903	1.972010178	32
15.78	9	G	W	G10	G23	5.02	4.52	92	54	146	2.167317335	16	3.3148	0.207175	1.013941698	17
15.85	9	W	W	W24	W19	4.42	5.01	3	15	18	1.278753601	33	4.7175	0.142954545	2.082018927	16
15.89	9	G	W	G08	G21	4.9	4.52	59	90	149	2.176091259	35	5.7396	0.163988571	2.202643172	3
16.03	9	G	W	G08	G20	5.1	5.14	198	81	279	2.447158031	21	3.9454	0.18787619	1.310043668	17
16.41	9	G	G	G02	G10	4.76	5.04	113	149	262	2.419955748	19	3.3679	0.177257895	1.157830591	3
16.41	9	G	W	G18	G11	3.77	4.58	50	62	112	2.053078443	34	5.1572	0.151682353	2.071907374	24
16.44	9	W	W	W10	W24	4.83	4.45	112	27	139	2.146128036	32	4.8862	0.15269375	1.946472019	26
17.23	9	W	G	W03	W31	4.62	4.76	102	27	129	2.113943352	23	4.2577	0.185117391	1.334881021	31
17.47	9	G	G	G08	G10	4.87	4.83	100	22	122	2.089905111	37	4.8311	0.13057027	2.117916428	20
17.52	9	G	W	G10	G11	4.47	4.32	94	92	186	2.271841607	39	4.7515	0.121833333	2.226027397	25
17.8	9	G	W	G25	G21	4.81	4.78	49	114	163	2.214843848	30	4.989	0.1663	1.685393258	13
17.96	9	G	G	G09	G05	5.14	4.21	132	86	218	2.340444115	37	5.1401	0.138921622	2.06013363	27
19.77	10	W	W	W24	W21	5.29	4.95	100	191	291	2.465382851	9	1.8445	0.204944444	0.455235205	4
17.28	10	W	W	W9	W4	5.02	5.36	6	160	166	2.222716471	10	2.0605	0.20605	0.578703704	9
16.5	10	W	W	W4	W1	4.86	5.3	84	28	112	2.053078443	12	2.1641	0.180341667	0.727272727	0
15.9	10	W	W	W20	W16	5	4.59	86	263	349	2.544068044	16	2.9511	0.18444375	1.006289308	12
15.7	9	G	G	G17	G03	4.74	4.68	4	2	6	0.84509804	17	3.1457	0.185041176	1.082802548	15
19.86	10	W	W	W23	W10	5.52	5.37	145	144	289	2.462397998	17	2.404	0.141411765	0.855991944	28
19.69	10	G	W	G22	G9	4.95	5.67	111	140	251	2.401400541	18	3.7385	0.207694444	0.914169629	22
20.52	10	G	W	G29	G10	4.85	5.54	93	287	380	2.580924976	20	4.2445	0.212225	0.974658869	12
20.61	10	W	W	W20	W12	5.33	4.47	158	83	241	2.383815366	22	4.4865	0.203931818	1.067442989	24
20.4	10	G	G	G30	G1	5.5	5.78	111	107	218	2.340444115	25	4.4561	0.178244	1.225490196	28
16.11	9	W	W	W20	W31	5	4.74	1	8	9	1	30	4.4691	0.14897	1.862197393	2
19.54	10	G	G	G15	G22	6.07	5.18	187	89	276	2.442479769	31	4.6382	0.149619355	1.586489253	28
15.06	9	W	W	W10	W11	4.18	5.34	0	4	4	0.698970004	33	3.9413	0.119433333	2.19123506	25
15.13	9	W	W	W21	W11	4.73	5.16	0	2	2	0.477121255	39	4.1295	0.105884615	2.577660278	29
14.04	9	G	W	G20	G10	5.126666667	5.27	212	76	288	2.460897843	14	3.4802	0.248586	0.997151	21
19.11	10	G	W	G1	G16	4.76	4.59	148	83	231	2.365487985	15	2.9587	0.197247	0.784929	27
20.25	10	G	W	G7	G11	4.016666667	4.803333333	177	165	342	2.53529412	15	2.5304	0.168693	0.740741	20
14.16	3	G	G	G8	G10	5.05	5.34	306	70	376		13	2.8569	0.219762	0.918079	13
14.55	3	G	G	G16	G8	4.5	4.97	190	89	279		22	3.8495	0.174977	1.512027	36
14.04	3	G	W	G20	G10	5.126666667	5.27	212	76	288		14	3.4802	0.248586	0.997151	21
14.22	3	G	W	G3	G13	4.523333333	4.92	105	78	183		29	3.4829	0.1201	2.039381	34
14	3	W	G	W15	W21	5.28	5.07	162	41	203		17	2.8915	0.170088	1.214286	34
14.16	3	W	G	W16	W2	4.48	4.69	146	171	317		23	3.4896	0.151722	1.624294	26
14.17	3	W	G	W12	W5	3.98	4.71	0	121	121		40	4.198	0.10495	2.822865	35
14.8	3	W	G	W22	W14	4.14	5.103333333	0	125	125		27	3.8943	0.144233	1.824324	21
14.89	3	W	G	W21	W7	5.236666667	4.58	37	48	85		11	2.1264	0.193309	0.738751	33
14.16	3	W	W	W25	W5	4.98	4.563333333	241	139	380		16	2.7872	0.1742	1.129944	20
14.21	3	W	W	W5	W14	4.346666667	4.96	117	100	217		31	3.9387	0.127055	2.181562	26
14.39	3	W	W	W9	W15	4.76	4.44	161	133	294		19	2.9103	0.153174	1.320361	23
20.98	3	W	W	W14	W15	5.24	5.346666667	97	130	227		15	3.2597	0.217313	0.714967	36
