# Supplementary material for: Competition among host‐specific lineages of Poecilochirus carabi mites influences the extent of co‐adaptation with their Nicrophorus vespilloides burying beetle hosts
Source: Ecol Evol. 2024 Jan 7;14(1):e10837. doi: 10.1002/ece3.10837 (PMC10771929; doi:10.1002/ece3.10837)
Supplement: Supplementary file 1 — Appendix S1 [file ECE3-14-e10837-s001.zip › second_choice.csv]

miteorigin	sp	year	bl	sex	origin	bodysize	Species	num	hunum	invnum	intnum	sum	p	vesp	hup	invp	intp	newcomp	totalp
G	inv	2017	1	m	G	4.43	ves	3	2	4	1	10	0.3	0.3	0.2	0.4	0.1	0	1
G	inv	2017	2	f	G	4.41	ves	0	3	1	3	7	0	0	0.428571429	0.142857143	0.428571429	0	0.7
G	inv	2017	3	f	G	5.15	ves	1	0	3	6	10	0.1	0.1	0	0.3	0.6	0	1
G	inv	2017	4	f	G	4.35	ves	0	3	0	6	9	0	0	0.333333333	0	0.666666667	0	0.9
G	inv	2017	5	m	G	5.06	ves	0	3	0	5	8	0	0	0.375	0	0.625	0	0.8
G	inv	2017	6	m	W	5.28	ves	3	0	1	5	9	0.333333333	0.333333333	0	0.111111111	0.555555556	0	0.9
G	inv	2017	7	f	M	5.13	ves	4	3	0	1	8	0.5	0.5	0.375	0	0.125	0	0.8
G	int	2017	8	m	G	5.43	ves	4	0	0	3	7	0.571428571	0.571428571	0	0	0.428571429	0	0.7
G	int	2017	9	f	G	4.82	ves	0	1	0	6	7	0	0	0.142857143	0	0.857142857	0	0.7
G	int	2017	10	f	G	4.88	ves	2	0	1	4	7	0.285714286	0.285714286	0	0.142857143	0.571428571	0	0.7
G	int	2017	12	m	G	5.64	ves	2	0	2	6	10	0.2	0.2	0	0.2	0.6	0	1
G	int	2017	13	m	G	5.37	ves	1	3	0	4	8	0.125	0.125	0.375	0	0.5	0	0.8
G	inv	2017	14	f	M	4.62	ves	4	4	2	0	10	0.4	0.4	0.4	0.2	0	0	1
G	inv	2017	15	m	G	5.06	ves	5	0	2	2	9	0.555555556	0.555555556	0	0.222222222	0.222222222	0	0.9
G	int	2017	16	m	W	5.28	ves	4	0	1	5	10	0.4	0.4	0	0.1	0.5	0	1
G	int	2017	17	m	G	5.43	ves	5	0	0	5	10	0.5	0.5	0	0	0.5	0	1
G	int	2017	18	m	W	5.93	ves	6	2	0	2	10	0.6	0.6	0.2	0	0.2	0	1
G	int	2017	19	f	G	4.41	ves	3	0	0	7	10	0.3	0.3	0	0	0.7	0	1
G	int	2017	20	f	G	4.35	ves	3	1	1	4	9	0.333333333	0.333333333	0.111111111	0.111111111	0.444444444	0	0.9
G	hu	2017	21	m	G	4.53	ves	0	6	2	1	9	0	0	0.666666667	0.222222222	0.111111111	0	0.9
G	hu	2017	22	m	G	5.57	ves	3	5	0	2	10	0.3	0.3	0.5	0	0.2	0	1
G	hu	2017	23	m	G	5.64	ves	3	2	0	5	10	0.3	0.3	0.2	0	0.5	0	1
G	hu	2017	24	f	G	5.15	ves	4	2	0	4	10	0.4	0.4	0.2	0	0.4	0	1
G	hu	2017	25	f	G	4.82	ves	0	1	0	5	6	0	0	0.166666667	0	0.833333333	0	0.6
G	hu	2017	26	m	G	5.37	ves	3	1	1	4	9	0.333333333	0.333333333	0.111111111	0.111111111	0.444444444	0	0.9
G	hu	2017	27	m	G	4.43	ves	2	5	0	3	10	0.2	0.2	0.5	0	0.3	0	1
G	hu	2017	28	f	M	5.13	ves	0	8	0	2	10	0	0	0.8	0	0.2	0	1
G	hu	2017	29	f	G	4.35	ves	0	5	0	3	8	0	0	0.625	0	0.375	0	0.8
G	hu	2017	30	f	G	4.82	ves	1	3	1	5	10	0.1	0.1	0.3	0.1	0.5	0	1
W	inv	2017	31	m	G	4.9	ves	1	0	0	8	9	0.111111111	0.111111111	0	0	0.888888889	0	0.9
W	inv	2017	32	m	G	4	ves	0	0	0	10	10	0	0	0	0	1	0	1
W	inv	2017	33	m	W	3.58	ves	10	0	0	0	10	1	1	0	0	0	0	1
W	inv	2017	35	f	G	4.85	ves	3	2	3	1	9	0.333333333	0.333333333	0.222222222	0.333333333	0.111111111	0	0.9
W	inv	2017	36	f	G	4.88	ves	5	2	2	0	9	0.555555556	0.555555556	0.222222222	0.222222222	0	0	0.9
W	int	2017	37	m	W	5.93	ves	7	0	3	0	10	0.7	0.7	0	0.3	0	0	1
W	int	2017	38	m	G	5.57	ves	7	0	0	2	9	0.777777778	0.777777778	0	0	0.222222222	0	0.9
W	int	2017	39	m	G	5.43	ves	9	0	0	1	10	0.9	0.9	0	0	0.1	0	1
W	int	2017	40	m	G	5.64	ves	9	0	0	0	9	1	1	0	0	0	0	0.9
W	int	2017	41	f	M	4.62	ves	8	0	1	0	9	0.888888889	0.888888889	0	0.111111111	0	0	0.9
W	int	2017	43	m	G	5.06	ves	0	0	4	6	10	0	0	0	0.4	0.6	0	1
W	hu	2017	44	m	W	5.28	ves	10	0	0	0	10	1	1	0	0	0	0	1
W	hu	2017	45	f	G	4.41	ves	5	0	2	3	10	0.5	0.5	0	0.2	0.3	0	1
W	hu	2017	46	f	M	5.13	ves	7	0	0	3	10	0.7	0.7	0	0	0.3	0	1
W	hu	2017	47	f	G	5.15	ves	6	0	4	0	10	0.6	0.6	0	0.4	0	0	1
W	hu	2017	48	f	M	5.06	ves	8	0	0	2	10	0.8	0.8	0	0	0.2	0	1
W	hu	2017	49	m	G	5.37	ves	2	0	0	8	10	0.2	0.2	0	0	0.8	0	1
W	hu	2017	50	m	G	4.43	ves	6	0	1	3	10	0.6	0.6	0	0.1	0.3	0	1
W	int	2017	51	m	W	4.47	ves	2	1	6	0	9	0.222222222	0.222222222	0.111111111	0.666666667	0	0	0.9
W	hu	2017	52	f	G	4.35	ves	0	0	9	0	9	0	0	0	1	0	0	0.9
W	hu	2017	53	f	G	4.82	ves	1	0	4	2	7	0.142857143	0.142857143	0	0.571428571	0.285714286	0	0.7
W	hu	2017	54	f	G	5.07	ves	8	0	1	1	10	0.8	0.8	0	0.1	0.1	0	1
W	inv	2017	55	f	M	4.85	ves	9	0	0	0	9	1	1	0	0	0	0	0.9
W	inv	2017	56	m	G	5.43	ves	8	0	2	0	10	0.8	0.8	0	0.2	0	0	1
W	inv	2017	57	m	W	5.58	ves	8	0	0	1	9	0.888888889	0.888888889	0	0	0.111111111	0	0.9
W	inv	2017	58	m	G	4.9	ves	0	0	6	3	9	0	0	0	0.666666667	0.333333333	0	0.9
W	inv	2017	59	m	G	4.03	ves	0	0	1	9	10	0	0	0	0.1	0.9	0	1
W	inv	2017	60	m	W	5.38	ves	5	3	0	2	10	0.5	0.5	0.3	0	0.2	0	1
W	int	2017	61	f	G	5.17	ves	6	0	2	2	10	0.6	0.6	0	0.2	0.2	0	1
W	int	2017	62	m	G	5.57	ves	8	0	0	1	9	0.888888889	0.888888889	0	0	0.111111111	0	0.9
W	int	2017	63	m	G	5.64	ves	5	0	4	0	9	0.555555556	0.555555556	0	0.444444444	0	0	0.9
G	inv	2017	64	f	G	4.41	ves	4	0	1	4	9	0.444444444	0.444444444	0	0.111111111	0.444444444	0	0.9
G	inv	2017	65	f	G	4.88	ves	2	0	0	5	7	0.285714286	0.285714286	0	0	0.714285714	0	0.7
G	inv	2017	66	m	G	5.06	ves	4	1	0	4	9	0.444444444	0.444444444	0.111111111	0	0.444444444	0	0.9
G	hu	2017	67	f	M	5.13	ves	2	2	0	5	9	0.222222222	0.222222222	0.222222222	0	0.555555556	0	0.9
G	hu	2017	68	f	M	5.06	ves	0	6	0	2	8	0	0	0.75	0	0.25	0	0.8
G	hu	2017	69	f	M	4.63	ves	0	1	0	9	10	0	0	0.1	0	0.9	0	1
G	int	2017	70	m	W	4.47	ves	1	1	0	7	9	0.111111111	0.111111111	0.111111111	0	0.777777778	0	0.9
G	int	2017	71	m	G	4.43	ves	3	0	0	7	10	0.3	0.3	0	0	0.7	0	1
G	int	2017	72	m	G	5.37	ves	1	1	0	7	9	0.111111111	0.111111111	0.111111111	0	0.777777778	0	0.9
G	int	2017	73	m	W	5.28	ves	5	2	1	2	10	0.5	0.5	0.2	0.1	0.2	0	1
W	ves	2017	74	m	G	5.43	ves	4	1	0	5	10	0.4	0.4	0.1	0	0.5	1	1
W	ves	2017	75	f	M	4.62	ves	5	1	0	2	8	0.625	0.625	0.125	0	0.25	1	0.8
W	ves	2017	76	m	W	4.47	ves	7	0	0	2	9	0.777777778	0.777777778	0	0	0.222222222	1	0.9
W	ves	2017	77	m	G	4.43	ves	8	0	0	1	9	0.888888889	0.888888889	0	0	0.111111111	1	0.9
G	ves	2017	78	m	W	5.58	ves	7	0	1	2	10	0.7	0.7	0	0.1	0.2	1	1
G	ves	2017	79	m	W	4.34	ves	7	0	0	3	10	0.7	0.7	0	0	0.3	1	1
G	ves	2017	80	m	G	5.26	ves	4	0	0	5	9	0.444444444	0.444444444	0	0	0.555555556	1	0.9
G	ves	2017	81	m	W	5.28	ves	3	0	1	2	6	0.5	0.5	0	0.166666667	0.333333333	1	0.6
G	ves	2017	82	m	G	5.57	ves	10	0	0	0	10	1	1	0	0	0	1	1
W	ves	2017	83	m	W	4.47	ves	10	0	0	0	10	1	1	0	0	0	1	1
W	ves	2017	84	m	W	5.28	ves	7	0	0	0	7	1	1	0	0	0	1	0.7
W	ves	2017	85	m	G	4.43	ves	9	0	0	0	9	1	1	0	0	0	1	0.9
W	ves	2017	86	m	W	4.34	ves	6	0	3	0	9	0.666666667	0.666666667	0	0.333333333	0	1	0.9
W	ves	2017	87	m	G	5.57	ves	9	0	0	0	9	1	1	0	0	0	1	0.9
W	ves	2017	88	m	G	5.06	ves	8	0	0	1	9	0.888888889	0.888888889	0	0	0.111111111	1	0.9
G	ves	2017	89	m	W	5.58	ves	4	0	2	2	8	0.5	0.5	0	0.25	0.25	1	0.8
G	ves	2017	90	m	G	5.26	ves	5	2	0	3	10	0.5	0.5	0.2	0	0.3	1	1
G	ves	2017	91	f	M	4.62	ves	7	0	0	2	9	0.777777778	0.777777778	0	0	0.222222222	1	0.9
G	ves	2017	92	m	W	4.34	ves	6	0	0	3	9	0.666666667	0.666666667	0	0	0.333333333	1	0.9
G	ves	2017	93	m	W	5.28	ves	3	0	0	6	9	0.333333333	0.333333333	0	0	0.666666667	1	0.9
W	hu	2017	94	m	W	4.47	ves	2	1	0	7	10	0.2	0.2	0.1	0	0.7	0	1
G	hu	2017	95	m	G	5.26	ves	1	2	0	4	7	0.142857143	0.142857143	0.285714286	0	0.571428571	0	0.7
G	inv	2017	96	m	G	4.43	ves	1	0	6	3	10	0.1	0.1	0	0.6	0.3	0	1
G	inv	2017	1	m	T	6.41	hum	2	2	4	1	10	0.2	0.3	0.2	0.4	0.1	0	1
G	inv	2017	2	f	W	7.24	hum	3	3	1	3	7	0.428571429	0	0.428571429	0.142857143	0.428571429	0	0.7
G	inv	2017	3	f	M	6.29	hum	0	0	3	6	10	0	0.1	0	0.3	0.6	0	1
G	inv	2017	4	f	W	7	hum	3	3	0	6	9	0.333333333	0	0.333333333	0	0.666666667	0	0.9
G	inv	2017	5	m	M	6.63	hum	3	3	0	5	8	0.375	0	0.375	0	0.625	0	0.8
G	inv	2017	6	m	G	5.52	hum	0	0	1	5	9	0	0.333333333	0	0.111111111	0.555555556	0	0.9
G	inv	2017	7	f	G	6.97	hum	3	3	0	1	8	0.375	0.5	0.375	0	0.125	0	0.8
G	int	2017	8	m	M	7.52	hum	0	0	0	3	7	0	0.571428571	0	0	0.428571429	0	0.7
G	int	2017	9	f	T	7.07	hum	1	1	0	6	7	0.142857143	0	0.142857143	0	0.857142857	0	0.7
G	int	2017	10	f	M	7.26	hum	0	0	1	4	7	0	0.285714286	0	0.142857143	0.571428571	0	0.7
G	int	2017	12	m	W	6.38	hum	0	0	2	6	10	0	0.2	0	0.2	0.6	0	1
G	int	2017	13	m	G	7.93	hum	3	3	0	4	8	0.375	0.125	0.375	0	0.5	0	0.8
G	inv	2017	14	f	W	7.24	hum	4	4	2	0	10	0.4	0.4	0.4	0.2	0	0	1
G	inv	2017	15	m	T	6.41	hum	0	0	2	2	9	0	0.555555556	0	0.222222222	0.222222222	0	0.9
G	int	2017	16	m	G	5.52	hum	0	0	1	5	10	0	0.4	0	0.1	0.5	0	1
G	int	2017	17	m	W	6.32	hum	0	0	0	5	10	0	0.5	0	0	0.5	0	1
G	int	2017	18	m	M	6.63	hum	2	2	0	2	10	0.2	0.6	0.2	0	0.2	0	1
G	int	2017	19	f	M	6.29	hum	0	0	0	7	10	0	0.3	0	0	0.7	0	1
G	int	2017	20	f	W	7	hum	1	1	1	4	9	0.111111111	0.333333333	0.111111111	0.111111111	0.444444444	0	0.9
G	hu	2017	21	m	W	6.55	hum	6	6	2	1	9	0.666666667	0	0.666666667	0.222222222	0.111111111	1	0.9
G	hu	2017	22	m	G	7.93	hum	5	5	0	2	10	0.5	0.3	0.5	0	0.2	1	1
G	hu	2017	23	m	M	6.21	hum	2	2	0	5	10	0.2	0.3	0.2	0	0.5	1	1
G	hu	2017	24	f	W	5.89	hum	2	2	0	4	10	0.2	0.4	0.2	0	0.4	1	1
G	hu	2017	25	f	M	6.75	hum	1	1	0	5	6	0.166666667	0	0.166666667	0	0.833333333	1	0.6
G	hu	2017	26	m	W	6.38	hum	1	1	1	4	9	0.111111111	0.333333333	0.111111111	0.111111111	0.444444444	1	0.9
G	hu	2017	27	m	M	7.52	hum	5	5	0	3	10	0.5	0.2	0.5	0	0.3	1	1
G	hu	2017	28	f	G	6.97	hum	8	8	0	2	10	0.8	0	0.8	0	0.2	1	1
G	hu	2017	29	f	W	7.24	hum	5	5	0	3	8	0.625	0	0.625	0	0.375	1	0.8
G	hu	2017	30	f	W	7	hum	3	3	1	5	10	0.3	0.1	0.3	0.1	0.5	1	1
W	inv	2017	31	m	W	7.41	hum	0	0	0	8	9	0	0.111111111	0	0	0.888888889	0	0.9
W	inv	2017	32	m	W	6.38	hum	0	0	0	10	10	0	0	0	0	1	0	1
W	inv	2017	33	m	M	7.95	hum	0	0	0	0	10	0	1	0	0	0	0	1
W	inv	2017	35	f	M	7.89	hum	2	2	3	1	9	0.222222222	0.333333333	0.222222222	0.333333333	0.111111111	0	0.9
W	inv	2017	36	f	M	7.26	hum	2	2	2	0	9	0.222222222	0.555555556	0.222222222	0.222222222	0	0	0.9
W	int	2017	37	m	M	6.63	hum	0	0	3	0	10	0	0.7	0	0.3	0	0	1
W	int	2017	38	m	W	6.32	hum	0	0	0	2	9	0	0.777777778	0	0	0.222222222	0	0.9
W	int	2017	39	m	M	6.21	hum	0	0	0	1	10	0	0.9	0	0	0.1	0	1
W	int	2017	40	m	G	7.93	hum	0	0	0	0	9	0	1	0	0	0	0	0.9
W	int	2017	41	f	M	6.29	hum	0	0	1	0	9	0	0.888888889	0	0.111111111	0	0	0.9
W	int	2017	43	m	G	5.52	hum	0	0	4	6	10	0	0	0	0.4	0.6	0	1
W	hu	2017	44	m	T	6.41	hum	0	0	0	0	10	0	1	0	0	0	1	1
W	hu	2017	45	f	W	5.89	hum	0	0	2	3	10	0	0.5	0	0.2	0.3	1	1
W	hu	2017	46	f	G	6.97	hum	0	0	0	3	10	0	0.7	0	0	0.3	1	1
W	hu	2017	47	f	M	6.94	hum	0	0	4	0	10	0	0.6	0	0.4	0	1	1
W	hu	2017	48	f	M	6.75	hum	0	0	0	2	10	0	0.8	0	0	0.2	1	1
W	hu	2017	49	m	M	7.52	hum	0	0	0	8	10	0	0.2	0	0	0.8	1	1
W	hu	2017	50	m	G	6.38	hum	0	0	1	3	10	0	0.6	0	0.1	0.3	1	1
W	int	2017	51	m	W	6.55	hum	1	1	6	0	9	0.111111111	0.222222222	0.111111111	0.666666667	0	0	0.9
W	hu	2017	52	f	W	7	hum	0	0	9	0	9	0	0	0	1	0	1	0.9
W	hu	2017	53	f	M	7.89	hum	0	0	4	2	7	0	0.142857143	0	0.571428571	0.285714286	1	0.7
W	hu	2017	54	f	T	7.07	hum	0	0	1	1	10	0	0.8	0	0.1	0.1	1	1
W	inv	2017	55	f	W	7.24	hum	0	0	0	0	9	0	1	0	0	0	0	0.9
W	inv	2017	56	m	G	7.93	hum	0	0	2	0	10	0	0.8	0	0.2	0	0	1
W	inv	2017	57	m	M	6.63	hum	0	0	0	1	9	0	0.888888889	0	0	0.111111111	0	0.9
W	inv	2017	58	m	W	6.38	hum	0	0	6	3	9	0	0	0	0.666666667	0.333333333	0	0.9
W	inv	2017	59	m	W	7.41	hum	0	0	1	9	10	0	0	0	0.1	0.9	0	1
W	inv	2017	60	m	M	7.95	hum	3	3	0	2	10	0.3	0.5	0.3	0	0.2	0	1
W	int	2017	61	f	M	7.26	hum	0	0	2	2	10	0	0.6	0	0.2	0.2	0	1
W	int	2017	62	m	G	5.52	hum	0	0	0	1	9	0	0.888888889	0	0	0.111111111	0	0.9
W	int	2017	63	m	W	6.32	hum	0	0	4	0	9	0	0.555555556	0	0.444444444	0	0	0.9
G	inv	2017	64	f	G	6.94	hum	0	0	1	4	9	0	0.444444444	0	0.111111111	0.444444444	0	0.9
G	inv	2017	65	f	M	6.29	hum	0	0	0	5	7	0	0.285714286	0	0	0.714285714	0	0.7
G	inv	2017	66	m	M	6.21	hum	1	1	0	4	9	0.111111111	0.444444444	0.111111111	0	0.444444444	0	0.9
G	hu	2017	67	f	M	5.72	hum	2	2	0	5	9	0.222222222	0.222222222	0.222222222	0	0.555555556	1	0.9
G	hu	2017	68	f	G	6.97	hum	6	6	0	2	8	0.75	0	0.75	0	0.25	1	0.8
G	hu	2017	69	f	W	5.89	hum	1	1	0	9	10	0.1	0	0.1	0	0.9	1	1
G	int	2017	70	m	W	6.55	hum	1	1	0	7	9	0.111111111	0.111111111	0.111111111	0	0.777777778	0	0.9
G	int	2017	71	m	T	6.41	hum	0	0	0	7	10	0	0.3	0	0	0.7	0	1
G	int	2017	72	m	G	6.38	hum	1	1	0	7	9	0.111111111	0.111111111	0.111111111	0	0.777777778	0	0.9
G	int	2017	73	m	M	7.52	hum	2	2	1	2	10	0.2	0.5	0.2	0.1	0.2	0	1
W	ves	2017	74	m	M	6.63	hum	1	1	0	5	10	0.1	0.4	0.1	0	0.5	0	1
W	ves	2017	75	f	M	6.36	hum	1	1	0	2	8	0.125	0.625	0.125	0	0.25	0	0.8
W	ves	2017	76	m	G	5.52	hum	0	0	0	2	9	0	0.777777778	0	0	0.222222222	0	0.9
W	ves	2017	77	m	G	6.38	hum	0	0	0	1	9	0	0.888888889	0	0	0.111111111	0	0.9
G	ves	2017	78	m	M	7.52	hum	0	0	1	2	10	0	0.7	0	0.1	0.2	0	1
G	ves	2017	79	m	W	6.38	hum	0	0	0	3	10	0	0.7	0	0	0.3	0	1
G	ves	2017	80	m	T	6.49	hum	0	0	0	5	9	0	0.444444444	0	0	0.555555556	0	0.9
G	ves	2017	81	m	M	7.95	hum	0	0	1	2	6	0	0.5	0	0.166666667	0.333333333	0	0.6
G	ves	2017	82	m	W	7.41	hum	0	0	0	0	10	0	1	0	0	0	0	1
W	ves	2017	83	m	G	6.38	hum	0	0	0	0	10	0	1	0	0	0	0	1
W	ves	2017	84	m	G	5.52	hum	0	0	0	0	7	0	1	0	0	0	0	0.7
W	ves	2017	85	m	W	6.38	hum	0	0	0	0	9	0	1	0	0	0	0	0.9
W	ves	2017	86	m	M	7.52	hum	0	0	3	0	9	0	0.666666667	0	0.333333333	0	0	0.9
W	ves	2017	87	m	M	7.95	hum	0	0	0	0	9	0	1	0	0	0	0	0.9
W	ves	2017	88	m	M	8.14	hum	0	0	0	1	9	0	0.888888889	0	0	0.111111111	0	0.9
G	ves	2017	89	m	T	6.41	hum	0	0	2	2	8	0	0.5	0	0.25	0.25	0	0.8
G	ves	2017	90	m	M	6.63	hum	2	2	0	3	10	0.2	0.5	0.2	0	0.3	0	1
G	ves	2017	91	f	M	6.36	hum	0	0	0	2	9	0	0.777777778	0	0	0.222222222	0	0.9
G	ves	2017	92	m	M	6.63	hum	0	0	0	3	9	0	0.666666667	0	0	0.333333333	0	0.9
G	ves	2017	93	m	G	6.38	hum	0	0	0	6	9	0	0.333333333	0	0	0.666666667	0	0.9
W	hu	2017	94	m	M	7.52	hum	1	1	0	7	10	0.1	0.2	0.1	0	0.7	1	1
G	hu	2017	95	m	W	6.38	hum	2	2	0	4	7	0.285714286	0.142857143	0.285714286	0	0.571428571	1	0.7
G	inv	2017	96	m	G	5.52	hum	0	0	6	3	10	0	0.1	0	0.6	0.3	0	1
G	inv	2017	1	m	T	5.85	inv	4	2	4	1	10	0.4	0.3	0.2	0.4	0.1	1	1
G	inv	2017	2	f	T	6.36	inv	1	3	1	3	7	0.142857143	0	0.428571429	0.142857143	0.428571429	1	0.7
G	inv	2017	3	f	T	5.72	inv	3	0	3	6	10	0.3	0.1	0	0.3	0.6	1	1
G	inv	2017	4	f	T	5.5	inv	0	3	0	6	9	0	0	0.333333333	0	0.666666667	1	0.9
G	inv	2017	5	m	T	5.49	inv	0	3	0	5	8	0	0	0.375	0	0.625	1	0.8
G	inv	2017	6	m	T	6.09	inv	1	0	1	5	9	0.111111111	0.333333333	0	0.111111111	0.555555556	1	0.9
G	inv	2017	7	f	G	6.03	inv	0	3	0	1	8	0	0.5	0.375	0	0.125	1	0.8
G	int	2017	8	m	G	6.46	inv	0	0	0	3	7	0	0.571428571	0	0	0.428571429	0	0.7
G	int	2017	9	f	G	6.16	inv	0	1	0	6	7	0	0	0.142857143	0	0.857142857	0	0.7
G	int	2017	10	f	G	6.86	inv	1	0	1	4	7	0.142857143	0.285714286	0	0.142857143	0.571428571	0	0.7
G	int	2017	12	m	T	5.72	inv	2	0	2	6	10	0.2	0.2	0	0.2	0.6	0	1
G	int	2017	13	m	T	6.1	inv	0	3	0	4	8	0	0.125	0.375	0	0.5	0	0.8
G	inv	2017	14	f	T	5.72	inv	2	4	2	0	10	0.2	0.4	0.4	0.2	0	1	1
G	inv	2017	15	m	T	6.1	inv	2	0	2	2	9	0.222222222	0.555555556	0	0.222222222	0.222222222	1	0.9
G	int	2017	16	m	T	5.85	inv	1	0	1	5	10	0.1	0.4	0	0.1	0.5	0	1
G	int	2017	17	m	T	6.13	inv	0	0	0	5	10	0	0.5	0	0	0.5	0	1
G	int	2017	18	m	T	6.09	inv	0	2	0	2	10	0	0.6	0.2	0	0.2	0	1
G	int	2017	19	f	T	5.5	inv	0	0	0	7	10	0	0.3	0	0	0.7	0	1
G	int	2017	20	f	T	6.36	inv	1	1	1	4	9	0.111111111	0.333333333	0.111111111	0.111111111	0.444444444	0	0.9
G	hu	2017	21	m	T	5.68	inv	2	6	2	1	9	0.222222222	0	0.666666667	0.222222222	0.111111111	0	0.9
G	hu	2017	22	m	T	5.05	inv	0	5	0	2	10	0	0.3	0.5	0	0.2	0	1
G	hu	2017	23	m	T	5.83	inv	0	2	0	5	10	0	0.3	0.2	0	0.5	0	1
G	hu	2017	24	f	T	6.87	inv	0	2	0	4	10	0	0.4	0.2	0	0.4	0	1
G	hu	2017	25	f	G	6.03	inv	0	1	0	5	6	0	0	0.166666667	0	0.833333333	0	0.6
G	hu	2017	26	m	T	5.72	inv	1	1	1	4	9	0.111111111	0.333333333	0.111111111	0.111111111	0.444444444	0	0.9
G	hu	2017	27	m	T	5.49	inv	0	5	0	3	10	0	0.2	0.5	0	0.3	0	1
G	hu	2017	28	f	G	6.86	inv	0	8	0	2	10	0	0	0.8	0	0.2	0	1
G	hu	2017	29	f	T	5.5	inv	0	5	0	3	8	0	0	0.625	0	0.375	0	0.8
G	hu	2017	30	f	T	5.72	inv	1	3	1	5	10	0.1	0.1	0.3	0.1	0.5	0	1
W	inv	2017	31	m	G	6.79	inv	0	0	0	8	9	0	0.111111111	0	0	0.888888889	1	0.9
W	inv	2017	32	m	T	5.19	inv	0	0	0	10	10	0	0	0	0	1	1	1
W	inv	2017	33	m	G	6.21	inv	0	0	0	0	10	0	1	0	0	0	1	1
W	inv	2017	35	f	T	6.58	inv	3	2	3	1	9	0.333333333	0.333333333	0.222222222	0.333333333	0.111111111	1	0.9
W	inv	2017	36	f	G	6.16	inv	2	2	2	0	9	0.222222222	0.555555556	0.222222222	0.222222222	0	1	0.9
W	int	2017	37	m	T	6.1	inv	3	0	3	0	10	0.3	0.7	0	0.3	0	0	1
W	int	2017	38	m	T	5.85	inv	0	0	0	2	9	0	0.777777778	0	0	0.222222222	0	0.9
W	int	2017	39	m	T	5.05	inv	0	0	0	1	10	0	0.9	0	0	0.1	0	1
W	int	2017	40	m	W	6.04	inv	0	0	0	0	9	0	1	0	0	0	0	0.9
W	int	2017	41	f	T	6.87	inv	1	0	1	0	9	0.111111111	0.888888889	0	0.111111111	0	0	0.9
W	int	2017	43	m	T	5.68	inv	4	0	4	6	10	0.4	0	0	0.4	0.6	0	1
W	hu	2017	44	m	T	6.13	inv	0	0	0	0	10	0	1	0	0	0	0	1
W	hu	2017	45	f	T	6.36	inv	2	0	2	3	10	0.2	0.5	0	0.2	0.3	0	1
W	hu	2017	46	f	G	6.25	inv	0	0	0	3	10	0	0.7	0	0	0.3	0	1
W	hu	2017	47	f	G	6.03	inv	4	0	4	0	10	0.4	0.6	0	0.4	0	0	1
W	hu	2017	48	f	G	6.86	inv	0	0	0	2	10	0	0.8	0	0	0.2	0	1
W	hu	2017	49	m	T	5.72	inv	0	0	0	8	10	0	0.2	0	0	0.8	0	1
W	hu	2017	50	m	T	5.83	inv	1	0	1	3	10	0.1	0.6	0	0.1	0.3	0	1
W	int	2017	51	m	T	6.09	inv	6	1	6	0	9	0.666666667	0.222222222	0.111111111	0.666666667	0	0	0.9
W	hu	2017	52	f	T	6.58	inv	9	0	9	0	9	1	0	0	1	0	0	0.9
W	hu	2017	53	f	T	5.5	inv	4	0	4	2	7	0.571428571	0.142857143	0	0.571428571	0.285714286	0	0.7
W	hu	2017	54	f	T	5.72	inv	1	0	1	1	10	0.1	0.8	0	0.1	0.1	0	1
W	inv	2017	55	f	T	6.87	inv	0	0	0	0	9	0	1	0	0	0	1	0.9
W	inv	2017	56	m	W	6.04	inv	2	0	2	0	10	0.2	0.8	0	0.2	0	1	1
W	inv	2017	57	m	G	6.79	inv	0	0	0	1	9	0	0.888888889	0	0	0.111111111	1	0.9
W	inv	2017	58	m	G	6.21	inv	6	0	6	3	9	0.666666667	0	0	0.666666667	0.333333333	1	0.9
W	inv	2017	59	m	T	6.1	inv	1	0	1	9	10	0.1	0	0	0.1	0.9	1	1
W	inv	2017	60	m	T	5.19	inv	0	3	0	2	10	0	0.5	0.3	0	0.2	1	1
W	int	2017	61	f	G	6.15	inv	2	0	2	2	10	0.2	0.6	0	0.2	0.2	0	1
W	int	2017	62	m	T	5.05	inv	0	0	0	1	9	0	0.888888889	0	0	0.111111111	0	0.9
W	int	2017	63	m	T	5.68	inv	4	0	4	0	9	0.444444444	0.555555556	0	0.444444444	0	0	0.9
G	inv	2017	64	f	g	6.16	inv	1	0	1	4	9	0.111111111	0.444444444	0	0.111111111	0.444444444	1	0.9
G	inv	2017	65	f	T	6.36	inv	0	0	0	5	7	0	0.285714286	0	0	0.714285714	1	0.7
G	inv	2017	66	m	T	6.13	inv	0	1	0	4	9	0	0.444444444	0.111111111	0	0.444444444	1	0.9
G	hu	2017	67	f	G	6.86	inv	0	2	0	5	9	0	0.222222222	0.222222222	0	0.555555556	0	0.9
G	hu	2017	68	f	G	6.03	inv	0	6	0	2	8	0	0	0.75	0	0.25	0	0.8
G	hu	2017	69	f	G	6.25	inv	0	1	0	9	10	0	0	0.1	0	0.9	0	1
G	int	2017	70	m	T	6.26	inv	0	1	0	7	9	0	0.111111111	0.111111111	0	0.777777778	0	0.9
G	int	2017	71	m	T	6.09	inv	0	0	0	7	10	0	0.3	0	0	0.7	0	1
G	int	2017	72	m	T	5.83	inv	0	1	0	7	9	0	0.111111111	0.111111111	0	0.777777778	0	0.9
G	int	2017	73	m	T	5.72	inv	1	2	1	2	10	0.1	0.5	0.2	0.1	0.2	0	1
W	ves	2017	74	m	W	6.04	inv	0	1	0	5	10	0	0.4	0.1	0	0.5	0	1
W	ves	2017	75	f	T	6.39	inv	0	1	0	2	8	0	0.625	0.125	0	0.25	0	0.8
W	ves	2017	76	m	T	5.72	inv	0	0	0	2	9	0	0.777777778	0	0	0.222222222	0	0.9
W	ves	2017	77	m	T	6.13	inv	0	0	0	1	9	0	0.888888889	0	0	0.111111111	0	0.9
G	ves	2017	78	m	T	5.49	inv	1	0	1	2	10	0.1	0.7	0	0.1	0.2	0	1
G	ves	2017	79	m	T	6.09	inv	0	0	0	3	10	0	0.7	0	0	0.3	0	1
G	ves	2017	80	m	T	6.26	inv	0	0	0	5	9	0	0.444444444	0	0	0.555555556	0	0.9
G	ves	2017	81	m	T	6.1	inv	1	0	1	2	6	0.166666667	0.5	0	0.166666667	0.333333333	0	0.6
G	ves	2017	82	m	T	5.05	inv	0	0	0	0	10	0	1	0	0	0	0	1
W	ves	2017	83	m	T	6.13	inv	0	0	0	0	10	0	1	0	0	0	0	1
W	ves	2017	84	m	W	6.04	inv	0	0	0	0	7	0	1	0	0	0	0	0.7
W	ves	2017	85	m	T	5.49	inv	0	0	0	0	9	0	1	0	0	0	0	0.9
W	ves	2017	86	m	T	6.42	inv	3	0	3	0	9	0.333333333	0.666666667	0	0.333333333	0	0	0.9
W	ves	2017	87	m	T	5.05	inv	0	0	0	0	9	0	1	0	0	0	0	0.9
W	ves	2017	88	m	T	6.1	inv	0	0	0	1	9	0	0.888888889	0	0	0.111111111	0	0.9
G	ves	2017	89	m	T	5.72	inv	2	0	2	2	8	0.25	0.5	0	0.25	0.25	0	0.8
G	ves	2017	90	m	T	6.26	inv	0	2	0	3	10	0	0.5	0.2	0	0.3	0	1
G	ves	2017	91	f	T	6.39	inv	0	0	0	2	9	0	0.777777778	0	0	0.222222222	0	0.9
G	ves	2017	92	m	W	6.04	inv	0	0	0	3	9	0	0.666666667	0	0	0.333333333	0	0.9
G	ves	2017	93	m	T	6.13	inv	0	0	0	6	9	0	0.333333333	0	0	0.666666667	0	0.9
W	hu	2017	94	m	T	6.26	inv	0	1	0	7	10	0	0.2	0.1	0	0.7	0	1
G	hu	2017	95	m	T	6.1	inv	0	2	0	4	7	0	0.142857143	0.285714286	0	0.571428571	0	0.7
G	inv	2017	96	m	T	6.42	inv	6	0	6	3	10	0.6	0.1	0	0.6	0.3	1	1
G	inv	2017	1	m	M	5.4	int	1	2	4	1	10	0.1	0.3	0.2	0.4	0.1	0	1
G	inv	2017	2	f	G	6.37	int	3	3	1	3	7	0.428571429	0	0.428571429	0.142857143	0.428571429	0	0.7
G	inv	2017	3	f	W	5.8	int	6	0	3	6	10	0.6	0.1	0	0.3	0.6	0	1
G	inv	2017	4	f	W	5.31	int	6	3	0	6	9	0.666666667	0	0.333333333	0	0.666666667	0	0.9
G	inv	2017	5	m	W	6.04	int	5	3	0	5	8	0.625	0	0.375	0	0.625	0	0.8
G	inv	2017	6	m	W	5.08	int	5	0	1	5	9	0.555555556	0.333333333	0	0.111111111	0.555555556	0	0.9
G	inv	2017	7	f	G	4.87	int	1	3	0	1	8	0.125	0.5	0.375	0	0.125	0	0.8
G	int	2017	8	m	G	6.28	int	3	0	0	3	7	0.428571429	0.571428571	0	0	0.428571429	1	0.7
G	int	2017	9	f	G	6.28	int	6	1	0	6	7	0.857142857	0	0.142857143	0	0.857142857	1	0.7
G	int	2017	10	f	G	5.07	int	4	0	1	4	7	0.571428571	0.285714286	0	0.142857143	0.571428571	1	0.7
G	int	2017	12	m	W	6.55	int	6	0	2	6	10	0.6	0.2	0	0.2	0.6	1	1
G	int	2017	13	m	G	6.82	int	4	3	0	4	8	0.5	0.125	0.375	0	0.5	1	0.8
G	inv	2017	14	f	G	4.87	int	0	4	2	0	10	0	0.4	0.4	0.2	0	0	1
G	inv	2017	15	m	G	6.28	int	2	0	2	2	9	0.222222222	0.555555556	0	0.222222222	0.222222222	0	0.9
G	int	2017	16	m	W	6.04	int	5	0	1	5	10	0.5	0.4	0	0.1	0.5	1	1
G	int	2017	17	m	W	6.55	int	5	0	0	5	10	0.5	0.5	0	0	0.5	1	1
G	int	2017	18	m	M	5.4	int	2	2	0	2	10	0.2	0.6	0.2	0	0.2	1	1
G	int	2017	19	f	G	6.37	int	7	0	0	7	10	0.7	0.3	0	0	0.7	1	1
G	int	2017	20	f	W	5.8	int	4	1	1	4	9	0.444444444	0.333333333	0.111111111	0.111111111	0.444444444	1	0.9
G	hu	2017	21	m	M	6.96	int	1	6	2	1	9	0.111111111	0	0.666666667	0.222222222	0.111111111	0	0.9
G	hu	2017	22	m	G	6.82	int	2	5	0	2	10	0.2	0.3	0.5	0	0.2	0	1
G	hu	2017	23	m	M	4.9	int	5	2	0	5	10	0.5	0.3	0.2	0	0.5	0	1
G	hu	2017	24	f	G	5.07	int	4	2	0	4	10	0.4	0.4	0.2	0	0.4	0	1
G	hu	2017	25	f	G	6.28	int	5	1	0	5	6	0.833333333	0	0.166666667	0	0.833333333	0	0.6
G	hu	2017	26	m	G	5.72	int	4	1	1	4	9	0.444444444	0.333333333	0.111111111	0.111111111	0.444444444	0	0.9
G	hu	2017	27	m	W	5.08	int	3	5	0	3	10	0.3	0.2	0.5	0	0.3	0	1
G	hu	2017	28	f	W	5.31	int	2	8	0	2	10	0.2	0	0.8	0	0.2	0	1
G	hu	2017	29	f	G	5.07	int	3	5	0	3	8	0.375	0	0.625	0	0.375	0	0.8
G	hu	2017	30	f	G	5.37	int	5	3	1	5	10	0.5	0.1	0.3	0.1	0.5	0	1
W	inv	2017	31	m	M	5.81	int	8	0	0	8	9	0.888888889	0.111111111	0	0	0.888888889	0	0.9
W	inv	2017	32	m	M	6.31	int	10	0	0	10	10	1	0	0	0	1	0	1
W	inv	2017	33	m	M	5.01	int	0	0	0	0	10	0	1	0	0	0	0	1
W	inv	2017	35	f	M	6.06	int	1	2	3	1	9	0.111111111	0.333333333	0.222222222	0.333333333	0.111111111	0	0.9
W	inv	2017	36	f	M	6.31	int	0	2	2	0	9	0	0.555555556	0.222222222	0.222222222	0	0	0.9
W	int	2017	37	m	M	6.96	int	0	0	3	0	10	0	0.7	0	0.3	0	1	1
W	int	2017	38	m	M	5.6	int	2	0	0	2	9	0.222222222	0.777777778	0	0	0.222222222	1	0.9
W	int	2017	39	m	G	6.28	int	1	0	0	1	10	0.1	0.9	0	0	0.1	1	1
W	int	2017	40	m	M	4.9	int	0	0	0	0	9	0	1	0	0	0	1	0.9
W	int	2017	41	f	W	5.8	int	0	0	1	0	9	0	0.888888889	0	0.111111111	0	1	0.9
W	int	2017	43	m	W	6.55	int	6	0	4	6	10	0.6	0	0	0.4	0.6	1	1
W	hu	2017	44	m	G	5.72	int	0	0	0	0	10	0	1	0	0	0	0	1
W	hu	2017	45	f	G	4.87	int	3	0	2	3	10	0.3	0.5	0	0.2	0.3	0	1
W	hu	2017	46	f	G	6.28	int	3	0	0	3	10	0.3	0.7	0	0	0.3	0	1
W	hu	2017	47	f	W	5.31	int	0	0	4	0	10	0	0.6	0	0.4	0	0	1
W	hu	2017	48	f	G	6.19	int	2	0	0	2	10	0.2	0.8	0	0	0.2	0	1
W	hu	2017	49	m	M	5.57	int	8	0	0	8	10	0.8	0.2	0	0	0.8	0	1
W	hu	2017	50	m	W	5.08	int	3	0	1	3	10	0.3	0.6	0	0.1	0.3	0	1
W	int	2017	51	m	G	6.82	int	0	1	6	0	9	0	0.222222222	0.111111111	0.666666667	0	1	0.9
W	hu	2017	52	f	M	6.31	int	0	0	9	0	9	0	0	0	1	0	0	0.9
W	hu	2017	53	f	M	5.35	int	2	0	4	2	7	0.285714286	0.142857143	0	0.571428571	0.285714286	0	0.7
W	hu	2017	54	f	G	5.07	int	1	0	1	1	10	0.1	0.8	0	0.1	0.1	0	1
W	inv	2017	55	f	G	6.37	int	0	0	0	0	9	0	1	0	0	0	0	0.9
W	inv	2017	56	m	M	5.4	int	0	0	2	0	10	0	0.8	0	0.2	0	0	1
W	inv	2017	57	m	M	6.31	int	1	0	0	1	9	0.111111111	0.888888889	0	0	0.111111111	0	0.9
W	inv	2017	58	m	M	6.96	int	3	0	6	3	9	0.333333333	0	0	0.666666667	0.333333333	0	0.9
W	inv	2017	59	m	M	5.01	int	9	0	1	9	10	0.9	0	0	0.1	0.9	0	1
W	inv	2017	60	m	M	5.81	int	2	3	0	2	10	0.2	0.5	0.3	0	0.2	0	1
W	int	2017	61	f	G	4.87	int	2	0	2	2	10	0.2	0.6	0	0.2	0.2	1	1
W	int	2017	62	m	M	4.9	int	1	0	0	1	9	0.111111111	0.888888889	0	0	0.111111111	1	0.9
W	int	2017	63	m	G	6.28	int	0	0	4	0	9	0	0.555555556	0	0.444444444	0	1	0.9
G	inv	2017	64	f	G	6.28	int	4	0	1	4	9	0.444444444	0.444444444	0	0.111111111	0.444444444	0	0.9
G	inv	2017	65	f	W	5.8	int	5	0	0	5	7	0.714285714	0.285714286	0	0	0.714285714	0	0.7
G	inv	2017	66	m	T	5.85	int	4	1	0	4	9	0.444444444	0.444444444	0.111111111	0	0.444444444	0	0.9
G	hu	2017	67	f	M	6.06	int	5	2	0	5	9	0.555555556	0.222222222	0.222222222	0	0.555555556	0	0.9
G	hu	2017	68	f	W	5.31	int	2	6	0	2	8	0.25	0	0.75	0	0.25	0	0.8
G	hu	2017	69	f	G	6.19	int	9	1	0	9	10	0.9	0	0.1	0	0.9	0	1
G	int	2017	70	m	W	5.08	int	7	1	0	7	9	0.777777778	0.111111111	0.111111111	0	0.777777778	1	0.9
G	int	2017	71	m	M	5.57	int	7	0	0	7	10	0.7	0.3	0	0	0.7	1	1
G	int	2017	72	m	G	5.72	int	7	1	0	7	9	0.777777778	0.111111111	0.111111111	0	0.777777778	1	0.9
G	int	2017	73	m	W	6.55	int	2	2	1	2	10	0.2	0.5	0.2	0.1	0.2	1	1
W	ves	2017	74	m	M	6.31	int	5	1	0	5	10	0.5	0.4	0.1	0	0.5	0	1
W	ves	2017	75	f	W	5.8	int	2	1	0	2	8	0.25	0.625	0.125	0	0.25	0	0.8
W	ves	2017	76	m	M	6.96	int	2	0	0	2	9	0.222222222	0.777777778	0	0	0.222222222	0	0.9
W	ves	2017	77	m	T	5.85	int	1	0	0	1	9	0.111111111	0.888888889	0	0	0.111111111	0	0.9
G	ves	2017	78	m	W	5.08	int	2	0	1	2	10	0.2	0.7	0	0.1	0.2	0	1
G	ves	2017	79	m	M	4.9	int	3	0	0	3	10	0.3	0.7	0	0	0.3	0	1
G	ves	2017	80	m	W	6.55	int	5	0	0	5	9	0.555555556	0.444444444	0	0	0.555555556	0	0.9
G	ves	2017	81	m	M	5.81	int	2	0	1	2	6	0.333333333	0.5	0	0.166666667	0.333333333	0	0.6
G	ves	2017	82	m	M	5.4	int	0	0	0	0	10	0	1	0	0	0	0	1
W	ves	2017	83	m	W	5.08	int	0	0	0	0	10	0	1	0	0	0	0	1
W	ves	2017	84	m	M	6.96	int	0	0	0	0	7	0	1	0	0	0	0	0.7
W	ves	2017	85	m	M	4.9	int	0	0	0	0	9	0	1	0	0	0	0	0.9
W	ves	2017	86	m	W	6.55	int	0	0	3	0	9	0	0.666666667	0	0.333333333	0	0	0.9
W	ves	2017	87	m	M	5.81	int	0	0	0	0	9	0	1	0	0	0	0	0.9
W	ves	2017	88	m	M	5.01	int	1	0	0	1	9	0.111111111	0.888888889	0	0	0.111111111	0	0.9
G	ves	2017	89	m	M	6.31	int	2	0	2	2	8	0.25	0.5	0	0.25	0.25	0	0.8
G	ves	2017	90	m	T	5.85	int	3	2	0	3	10	0.3	0.5	0.2	0	0.3	0	1
G	ves	2017	91	f	W	5.8	int	2	0	0	2	9	0.222222222	0.777777778	0	0	0.222222222	0	0.9
G	ves	2017	92	m	W	5.08	int	3	0	0	3	9	0.333333333	0.666666667	0	0	0.333333333	0	0.9
G	ves	2017	93	m	W	6.55	int	6	0	0	6	9	0.666666667	0.333333333	0	0	0.666666667	0	0.9
W	hu	2017	94	m	M	6.31	int	7	1	0	7	10	0.7	0.2	0.1	0	0.7	0	1
G	hu	2017	95	m	M	6.96	int	4	2	0	4	7	0.571428571	0.142857143	0.285714286	0	0.571428571	0	0.7
G	inv	2017	96	m	T	5.85	int	3	0	6	3	10	0.3	0.1	0	0.6	0.3	0	1
G	ves	2018	150	f	G	4.75	ves	7	0	2	1	10	0.7	0.7	0	0.2	0.1	1	1
G	int	2018	151	m	G	4.31	ves	0	4	0	6	10	0	0	0.4	0	0.6	0	1
G	inv	2018	153	m	G	5.17	ves	0	0	1	8	9	0	0	0	0.111111111	0.888888889	0	0.9
G	inv	2018	155	m	G	5.62	ves	0	4	4	1	9	0	0	0.444444444	0.444444444	0.111111111	0	0.9
G	hu	2018	156	m	G	5.47	ves	0	0	4	3	7	0	0	0	0.571428571	0.428571429	0	0.7
G	hu	2018	157	f	G	4.45	ves	0	7	2	0	9	0	0	0.777777778	0.222222222	0	0	0.9
G	hu	2018	158	m	W	5.71	ves	0	7	0	2	9	0	0	0.777777778	0	0.222222222	0	0.9
G	hu	2018	159	m	G	5.02	ves	0	3	0	4	7	0	0	0.428571429	0	0.571428571	0	0.7
G	ves	2018	160	m	W	5.26	ves	4	0	3	1	8	0.5	0.5	0	0.375	0.125	1	0.8
G	int	2018	161	m	W	5.32	ves	0	3	0	7	10	0	0	0.3	0	0.7	0	1
G	inv	2018	162	m	G	4.89	ves	0	0	4	3	7	0	0	0	0.571428571	0.428571429	0	0.7
W	int	2018	163	f	W	4.34	ves	1	2	0	6	9	0.111111111	0.111111111	0.222222222	0	0.666666667	0	0.9
W	int	2018	164	m	W	4.13	ves	4	4	0	2	10	0.4	0.4	0.4	0	0.2	0	1
W	int	2018	165	m	G	4.28	ves	3	4	0	3	10	0.3	0.3	0.4	0	0.3	0	1
W	inv	2018	166	f	G	4.91	ves	0	0	1	9	10	0	0	0	0.1	0.9	0	1
W	inv	2018	168	f	G	4.85	ves	5	0	0	4	9	0.555555556	0.555555556	0	0	0.444444444	0	0.9
W	hu	2018	169	m	W	5.05	ves	0	7	0	3	10	0	0	0.7	0	0.3	0	1
W	hu	2018	170	m	W	4.41	ves	2	1	0	1	4	0.5	0.5	0.25	0	0.25	0	0.4
W	hu	2018	171	f	W	4.78	ves	1	5	0	0	6	0.166666667	0.166666667	0.833333333	0	0	0	0.6
W	hu	2018	172	m	W	5.44	ves	0	4	0	3	7	0	0	0.571428571	0	0.428571429	0	0.7
W	ves	2018	173	f	W	5.18	ves	10	0	0	0	10	1	1	0	0	0	1	1
W	ves	2018	174	f	W	4.9	ves	10	0	0	0	10	1	1	0	0	0	1	1
W	ves	2018	175	m	W	4.63	ves	10	0	0	0	10	1	1	0	0	0	1	1
G	ves	2018	188	m	G	5.34	ves	10				10	1	1	0	0	0	1	1
G	ves	2018	189	f	G	4.7	ves	7	0	1	1	9	0.777777778	0.777777778	0	0.111111111	0.111111111	1	0.9
G	ves	2018	190	f	G	4.62	ves	5	1	0	4	10	0.5	0.5	0.1	0	0.4	1	1
G	ves	2018	191	m	G	5.62	ves	8	0	0	0	8	1	1	0	0	0	1	0.8
G	int	2018	192	f	G	4.45	ves	0	4	0	5	9	0	0	0.444444444	0	0.555555556	0	0.9
G	int	2018	193	m	G	4.89	ves	0	5	0	5	10	0	0	0.5	0	0.5	0	1
G	hu	2018	194	m	G	5.02	ves	0	4	0	3	7	0	0	0.571428571	0	0.428571429	0	0.7
G	hu	2018	195	f	G	4.75	ves	0	8	0	0	8	0	0	1	0	0	0	0.8
G	hu	2018	196	m	W	5.71	ves	0	5	0	2	7	0	0	0.714285714	0	0.285714286	0	0.7
G	inv	2018	197	m	W	5.26	ves	0	6	0	4	10	0	0	0.6	0	0.4	0	1
G	inv	2018	198	f	G	5.47	ves	0	3	0	4	7	0	0	0.428571429	0	0.571428571	0	0.7
G	inv	2018	199	m	G	4.31	ves	0	4	1	5	10	0	0	0.4	0.1	0.5	0	1
W	ves	2018	200	m	G	4.98	ves	9	1	0	0	10	0.9	0.9	0.1	0	0	1	1
W	ves	2018	201	f	G	5.3	ves	9	0	0	1	10	0.9	0.9	0	0	0.1	1	1
W	ves	2018	202	m	G	4.75	ves	9	0	0	0	9	1	1	0	0	0	1	0.9
W	int	2018	203	m	G	4.93	ves	5	0	0	4	9	0.555555556	0.555555556	0	0	0.444444444	0	0.9
W	int	2018	204	f	G	4.78	ves	3	2	0	3	8	0.375	0.375	0.25	0	0.375	0	0.8
W	int	2018	205	m	G	4.99	ves	7	2	0	0	9	0.777777778	0.777777778	0.222222222	0	0	0	0.9
W	inv	2018	206	m	G	4.48	ves	4	0	0	6	10	0.4	0.4	0	0	0.6	0	1
W	inv	2018	207	f	G	4.97	ves	5	1	0	3	9	0.555555556	0.555555556	0.111111111	0	0.333333333	0	0.9
W	inv	2018	208	m	G	4.28	ves	0	0	1	9	10	0	0	0	0.1	0.9	0	1
W	hu	2018	209	f	G	4.38	ves	0	1	0	9	10	0	0	0.1	0	0.9	0	1
W	hu	2018	210	m	G	5.76	ves	0	1	1	6	8	0	0	0.125	0.125	0.75	0	0.8
W	hu	2018	211	m	G	4.88	ves	0	0	0	8	8	0	0	0	0	1	0	0.8
G	ves	2018	150	f	G	5.25	hum	0	0	2	1	10	0					0	1
G	int	2018	151	m	G	7.17	hum	4	4	0	6	10	0.4					0	1
G	inv	2018	153	m	G	6.38	hum	0	0	1	8	9	0					0	0.9
G	inv	2018	155	m	G	7.29	hum	4	4	4	1	9	0.444444444					0	0.9
G	hu	2018	156	m	W	7.08	hum	0	0	4	3	7	0					1	0.7
G	hu	2018	157	f	W	6.97	hum	7	7	2	0	9	0.777777778					1	0.9
G	hu	2018	158	m	G	6.52	hum	7	7	0	2	9	0.777777778					1	0.9
G	hu	2018	159	m	G	6.99	hum	3	3	0	4	7	0.428571429					1	0.7
G	ves	2018	160	m	W	5.67	hum	0	0	3	1	8	0					0	0.8
G	int	2018	161	m	G	6.2	hum	3	3	0	7	10	0.3					0	1
G	inv	2018	162	m	G	6.71	hum	0	0	4	3	7	0					0	0.7
W	int	2018	163	f	G	5.86	hum	2	2	0	6	9	0.222222222					0	0.9
W	int	2018	164	m	G	7.6	hum	4	4	0	2	10	0.4					0	1
W	int	2018	165	m	G	6.2	hum	4	4	0	3	10	0.4					0	1
W	inv	2018	166	f	G	6.89	hum	0	0	1	9	10	0					0	1
W	inv	2018	168	f	G	7.29	hum	0	0	0	4	9	0					0	0.9
W	hu	2018	169	m	G	8.17	hum	7	7	0	3	10	0.7					1	1
W	hu	2018	170	m	W	5.96	hum	1	1	0	1	4	0.25					1	0.4
W	hu	2018	171	f	M	6.06	hum	5	5	0	0	6	0.833333333					1	0.6
W	hu	2018	172	m	G	8.66	hum	4	4	0	3	7	0.571428571					1	0.7
W	ves	2018	173	f	M	9.1	hum	0	0	0	0	10	0					0	1
W	ves	2018	174	f	M	5.55	hum	0	0	0	0	10	0					0	1
W	ves	2018	175	m	G	8.39	hum	0	0	0	0	10	0					0	1
G	ves	2018	188	m	G	8.39	hum	0				10	0					0	1
G	ves	2018	189	f	M	9.1	hum	0	0	1	1	9	0					0	0.9
G	ves	2018	190	f	G	5.86	hum	1	1	0	4	10	0.1					0	1
G	ves	2018	191	m	G	6.2	hum	0	0	0	0	8	0					0	0.8
G	int	2018	192	f	G	6.84	hum	4	4	0	5	9	0.444444444					0	0.9
G	int	2018	193	m	G	7.17	hum	5	5	0	5	10	0.5					0	1
G	hu	2018	194	m	G	7.6	hum	4	4	0	3	7	0.571428571					1	0.7
G	hu	2018	195	f	G	7.29	hum	8	8	0	0	8	1					1	0.8
G	hu	2018	196	m	G	8.17	hum	5	5	0	2	7	0.714285714					1	0.7
G	inv	2018	197	m	W	5.96	hum	6	6	0	4	10	0.6					0	1
G	inv	2018	198	f	M	6.06	hum	3	3	0	4	7	0.428571429					0	0.7
G	inv	2018	199	m	G	8.66	hum	4	4	1	5	10	0.4					0	1
W	ves	2018	200	m	G	6.38	hum	1	1	0	0	10	0.1					0	1
W	ves	2018	201	f	M	5.55	hum	0	0	0	1	10	0					0	1
W	ves	2018	202	m	G	6.52	hum	0	0	0	0	9	0					0	0.9
W	int	2018	203	m	W	5.67	hum	0	0	0	4	9	0					0	0.9
W	int	2018	204	f	G	6.77	hum	2	2	0	3	8	0.25					0	0.8
W	int	2018	205	m	G	5.89	hum	2	2	0	0	9	0.222222222					0	0.9
W	inv	2018	206	m	G	7.29	hum	0	0	0	6	10	0					0	1
W	inv	2018	207	f	W	7.95	hum	1	1	0	3	9	0.111111111					0	0.9
W	inv	2018	208	m	M	6.25	hum	0	0	1	9	10	0					0	1
W	hu	2018	209	f	G	5.57	hum	1	1	0	9	10	0.1					1	1
W	hu	2018	210	m	G	6.71	hum	1	1	1	6	8	0.125					1	0.8
W	hu	2018	211	m	G	6.99	hum	0	0	0	8	8	0					1	0.8
G	ves	2018	150	f	G	6.56	inv	2	0	2	1	10	0.2					0	1
G	int	2018	151	m	G	5.42	inv	0	4	0	6	10	1					0	1
G	inv	2018	153	m	G	7.09	inv	1	0	1	8	9	0.111111111					1	0.9
G	inv	2018	155	m	G	6.02	inv	4	4	4	1	9	0.444444444					1	0.9
G	hu	2018	156	m	G	5.91	inv	4	0	4	3	7	0.571428571					0	0.7
G	hu	2018	157	f	G	6.47	inv	2	7	2	0	9	0.222222222					0	0.9
G	hu	2018	158	m	G	6.1	inv	0	7	0	2	9	0					0	0.9
G	hu	2018	159	m	G	7.06	inv	0	3	0	4	7	0					0	0.7
G	ves	2018	160	m	G	6.54	inv	3	0	3	1	8	0.375					0	0.8
G	int	2018	161	m	G	7.07	inv	0	3	0	7	10	0					0	1
G	inv	2018	162	m	W	6.95	inv	4	0	4	3	7	0.571428571					1	0.7
W	int	2018	163	f	G	7.06	inv	0	2	0	6	9	0					0	0.9
W	int	2018	164	m	W	6.95	inv	0	4	0	2	10	0					0	1
W	int	2018	165	m	G	6.02	inv	0	4	0	3	10	0					0	1
W	inv	2018	166	f	G	5.95	inv	1	0	1	9	10	0.1					1	1
W	inv	2018	168	f	G	6.63	inv	0	0	0	4	9	0					1	0.9
W	hu	2018	169	m	G	7.07	inv	0	7	0	3	10	0					0	1
W	hu	2018	170	m	G	5.42	inv	0	1	0	1	4	0					0	0.4
W	hu	2018	171	f	G	6.56	inv	0	5	0	0	6	0					0	0.6
W	hu	2018	172	m	G	5.39	inv	0	4	0	3	7	0					0	0.7
W	ves	2018	173	f	G	5.91	inv	0	0	0	0	10	0					0	1
W	ves	2018	174	f	G	6.47	inv	0	0	0	0	10	0					0	1
W	ves	2018	175	m	G	6.1	inv	0	0	0	0	10	0					0	1
G	ves	2018	188	m	G	7.09	inv	0				10	0					0	1
G	ves	2018	189	f	G	5.42	inv	1	0	1	1	9	0.111111111					0	0.9
G	ves	2018	190	f	G	6.56	inv	0	1	0	4	10	0					0	1
G	ves	2018	191	m	G	5.39	inv	0	0	0	0	8	0					0	0.8
G	int	2018	192	f	G	6.63	inv	0	4	0	5	9	0					0	0.9
G	int	2018	193	m	G	6.02	inv	0	5	0	5	10	0					0	1
G	hu	2018	194	m	W	6.95	inv	0	4	0	3	7	0					0	0.7
G	hu	2018	195	f	G	5.95	inv	0	8	0	0	8	0					0	0.8
G	hu	2018	196	m	G	7.07	inv	0	5	0	2	7	0					0	0.7
G	inv	2018	197	m	G	7.06	inv	0	6	0	4	10	0					1	1
G	inv	2018	198	f	G	5.91	inv	0	3	0	4	7	0					1	0.7
G	inv	2018	199	m	G	6.1	inv	1	4	1	5	10	0.1					1	1
W	ves	2018	200	m	G	5.42	inv	0	1	0	0	10	0					0	1
W	ves	2018	201	f	G	6.56	inv	0	0	0	1	10	0					0	1
W	ves	2018	202	m	G	6.54	inv	0	0	0	0	9	0					0	0.9
W	int	2018	203	m	G	7.09	inv	0	0	0	4	9	0					0	0.9
W	int	2018	204	f	G	6.63	inv	0	2	0	3	8	0					0	0.8
W	int	2018	205	m	G	6.02	inv	0	2	0	0	9	0					0	0.9
W	inv	2018	206	m	W	6.95	inv	0	0	0	6	10	0					1	1
W	inv	2018	207	f	G	5.95	inv	0	1	0	3	9	0					1	0.9
W	inv	2018	208	m	G	7.07	inv	1	0	1	9	10	0.1					1	1
W	hu	2018	209	f	G	5.91	inv	0	1	0	9	10	0					0	1
W	hu	2018	210	m	G	7.06	inv	1	1	1	6	8	0.125					0	0.8
W	hu	2018	211	m	G	6.1	inv	0	0	0	8	8	0					0	0.8
G	ves	2018	150	f	M	6.44	int	1	0	2	1	10	0.1					0	1
G	int	2018	151	m	G	6.17	int	6	4	0	6	10	0.6					1	1
G	inv	2018	153	m	M	5.68	int	8	0	1	8	9	0.888888889					0	0.9
G	inv	2018	155	m	M	5.22	int	1	4	4	1	9	0.111111111					0	0.9
G	hu	2018	156	m	W	4.95	int	3	0	4	3	7	0.428571429					0	0.7
G	hu	2018	157	f	G	5.33	int	0	7	2	0	9	0					0	0.9
G	hu	2018	158	m	M	5.13	int	2	7	0	2	9	0.222222222					0	0.9
G	hu	2018	159	m	G	6.76	int	4	3	0	4	7	0.571428571					0	0.7
G	ves	2018	160	m	G	7	int	1	0	3	1	8	0.125					0	0.8
G	int	2018	161	m	G	7.04	int	7	3	0	7	10	0.7					1	1
G	inv	2018	162	m	G	6.03	int	3	0	4	3	7	0.428571429					0	0.7
W	int	2018	163	f	M	5.77	int	6	2	0	6	9	0.666666667					1	0.9
W	int	2018	164	m	M	5.68	int	2	4	0	2	10	0.2					1	1
W	int	2018	165	m	G	6.76	int	3	4	0	3	10	0.3					1	1
W	inv	2018	166	f	M	5.33	int	9	0	1	9	10	0.9					0	1
W	inv	2018	168	f	G	4.65	int	4	0	0	4	9	0.444444444					0	0.9
W	hu	2018	169	m	G	6.17	int	3	7	0	3	10	0.3					0	1
W	hu	2018	170	m	G	7	int	1	1	0	1	4	0.25					0	0.4
W	hu	2018	171	f	G	4.37	int	0	5	0	0	6	0					0	0.6
W	hu	2018	172	m	G	7.04	int	3	4	0	3	7	0.428571429					0	0.7
W	ves	2018	173	f	M	5.59	int	0	0	0	0	10	0					0	1
W	ves	2018	174	f	M	5.35	int	0	0	0	0	10	0					0	1
W	ves	2018	175	m	M	5.13	int	0	0	0	0	10	0					0	1
G	ves	2018	188	m	M	5.22	int	0				10	0					0	1
G	ves	2018	189	f	M	6.49	int	1	0	1	1	9	0.111111111					0	0.9
G	ves	2018	190	f	W	5.06	int	4	1	0	4	10	0.4					0	1
G	ves	2018	191	m	M	5.13	int	0	0	0	0	8	0					0	0.8
G	int	2018	192	f	M	4.63	int	5	4	0	5	9	0.555555556					1	0.9
G	int	2018	193	m	G	6.17	int	5	5	0	5	10	0.5					1	1
G	hu	2018	194	m	G	6.03	int	3	4	0	3	7	0.428571429					0	0.7
G	hu	2018	195	f	W	5.28	int	0	8	0	0	8	0					0	0.8
G	hu	2018	196	m	G	7	int	2	5	0	2	7	0.285714286					0	0.7
G	inv	2018	197	m	G	6.76	int	4	6	0	4	10	0.4					0	1
G	inv	2018	198	f	M	6.05	int	4	3	0	4	7	0.571428571					0	0.7
G	inv	2018	199	m	G	7.04	int	5	4	1	5	10	0.5					0	1
W	ves	2018	200	m	M	5.13	int	0	1	0	0	10	0					0	1
W	ves	2018	201	f	M	6.44	int	1	0	0	1	10	0.1					0	1
W	ves	2018	202	m	M	5.22	int	0	0	0	0	9	0					0	0.9
W	int	2018	203	m	G	6.17	int	4	0	0	4	9	0.444444444					1	0.9
W	int	2018	204	f	W	4.65	int	3	2	0	3	8	0.375					1	0.8
W	int	2018	205	m	G	6.03	int	0	2	0	0	9	0					1	0.9
W	inv	2018	206	m	W	5.28	int	6	0	0	6	10	0.6					0	1
W	inv	2018	207	f	W	5.06	int	3	1	0	3	9	0.333333333					0	0.9
W	inv	2018	208	m	G	7	int	9	0	1	9	10	0.9					0	1
W	hu	2018	209	f	M	5.77	int	9	1	0	9	10	0.9					0	1
W	hu	2018	210	m	G	6.76	int	6	1	1	6	8	0.75					0	0.8
W	hu	2018	211	m	G	7.04	int	8	0	0	8	8	1					0	0.8
G	hu	2018	232	m	W	5.21	ves	0	7	0	0	7	0	0	1	0	0	0	0.7
G	hu	2018	233	m	G	3.57	ves	0	6	1	3	10	0	0	0.6	0.1	0.3	0	1
G	hu	2018	232	m	G	6.38	hum	7				7	1					1	0.7
G	hu	2018	233	m	G	8.39	hum	6				10	0.6					1	1
G	hu	2018	232	m	G	6.45	inv	0				7	0					0	0.7
G	hu	2018	233	m	G	7.07	inv	1				10	0.1					0	1
G	hu	2018	232	m	G	6.17	int	0				7	0					0	0.7
G	hu	2018	233	m	G	7.04	int	3				10	0.3					0	1
